# Supplementary material for: mleS in Staphylococcus aureus Contributes to Microaerobic Metabolic Activity, Abscess Formation, and Survival in Macrophages
Source: Microbiol Spectr. 2023 Apr 13;11(3):e00909-23. doi: 10.1128/spectrum.00909-23 (PMC10269618; doi:10.1128/spectrum.00909-23)
Supplement: Supplemental file 1 — Supplemental material. Download spectrum.00909-23-s0001.xls, XLS file, 2.3 MB [file spectrum.00909-23-s0001.xls]

	C142_1_count	C142_3_count	C142_4_count	C142_m_1_count	C142_m_2_count	C142_m_4_count	C142_1_tpm	C142_3_tpm	C142_4_tpm	C142_m_1_tpm	C142_m_2_tpm	C142_m_4_tpm	wt_m_tpm	mles_tpm	fc	log2fc	pvalue	padjust	significant	regulate	gene_name	description	location	start	end	strand	cog	cog_description	cog_class1	KO_id	KO_name	KO_des	paths	paths_class1	paths_class2	pfam	go	go_lev2	nr	swissprot	type
1905BS17_00001	34	41	41	24	44	31	0.95	1.04	1.05	0.66	1.25	0.93	1.013333333	0.946666667	0.974671204	-0.037012474	0.919635002	0.979495033	no	down	-	hypothetical protein	1	1	1662	+	COG4626(X:Mobilome: prophages, transposons)	COG4626(Phage terminase-like protein, large subunit, contains N-terminal HTH domain)	CELLULAR PROCESSES AND SIGNALING							PF03354.17(Terminase_1:Phage Terminase)			WP_000625094.1(MULTISPECIES: terminase large subunit [Staphylococcus])	sp|D3WAC1|TERL_BPLP2(Terminase large subunit OS=Lactococcus phage p2 OX=254252 PE=3 SV=1)	ref_gene
1905BS17_00002	28	24	48	28	21	42	1.13	0.88	1.78	1.11	0.87	1.82	1.263333333	1.266666667	1.043788325	0.06182917	0.887270964	0.965657685	no	up	-	hypothetical protein	1	1678	2865	+	COG4695(X:Mobilome: prophages, transposons)	COG4695(Phage portal protein BeeE)	CELLULAR PROCESSES AND SIGNALING							PF04860.14(Phage_portal:Phage portal protein)			WP_000025266.1(MULTISPECIES: phage portal protein [Staphylococcus])		ref_gene
1905BS17_00003	28	37	40	32	29	34	2.08	2.51	2.72	2.33	2.2	2.72	2.436666667	2.416666667	1.032492247	0.046130949	0.895572308	0.968774154	no	up	clpP_1	ATP-dependent Clp protease proteolytic subunit	1	2849	3586	+	COG0740(O:Posttranslational modification, protein turnover, chaperones)	COG0740(ATP-dependent protease ClpP, protease subunit)	CELLULAR PROCESSES AND SIGNALING	K01358	clpP	ATP-dependent Clp protease, protease subunit [EC:3.4.21.92]	map04212(Longevity regulating pathway - worm); map04112(Cell cycle - Caulobacter)	Organismal Systems;Cellular Processes	Aging;Cell growth and death	PF00574.25(CLP_protease:Clp protease); PF01972.18(SDH_sah:Serine dehydrogenase proteinase)	GO:0004176(molecular_function:ATP-dependent peptidase activity); GO:0004252(molecular_function:serine-type endopeptidase activity)	GO:0003824;GO:0140657	WP_000861913.1(MULTISPECIES: Clp protease ClpP [Staphylococcus])	sp|A1BI15|CLPP_CHLPD(ATP-dependent Clp protease proteolytic subunit OS=Chlorobium phaeobacteroides (strain DSM 266) OX=290317 GN=clpP PE=3 SV=1)	ref_gene
1905BS17_00004	36	24	28	24	21	20	1.43	0.87	1.02	0.93	0.85	0.85	1.106666667	0.876666667	0.845709199	-0.241766424	0.540354697	1	no	down	-	hypothetical protein	1	3534	4754	+										PF05065.15(Phage_capsid:Phage capsid family)			CAC9000031.1(Phage major capsid protein [Staphylococcus aureus])		ref_gene
1905BS17_00005	7	2	5	0	0	4	2.65	0.71	1.77	0	0	1.69	1.71	0.563333333	0.331583904	-1.592554117	0.281783138	1	no	down	-	hypothetical protein	1	4774	5058	+													WP_017431660.1(hypothetical protein [Staphylococcus aureus])		ref_gene
1905BS17_00006	6	2	4	4	2	8	2.27	0.71	1.42	1.51	0.79	3.38	1.466666667	1.893333333	1.344360949	0.426920541	0.66598154	1	no	up	-	hypothetical protein	1	5048	5332	+										PF05135.15(Phage_connect_1:Phage gp6-like head-tail connector protein)			WP_000150936.1(MULTISPECIES: phage head-tail adapter protein [Bacteria])		ref_gene
1905BS17_00007	6	0	3	1	6	7	1.35	0	0.63	0.22	1.4	1.74	0.66	1.12	1.810806756	0.856632594	0.491323325	1	no	up	-	hypothetical protein	1	5316	5678	+	COG5614(X:Mobilome: prophages, transposons)	COG5614(Phage head-tail adaptor)	CELLULAR PROCESSES AND SIGNALING							PF05521.13(Phage_H_T_join:Phage head-tail joining protein)			CAC5519461.1(phage head-tail adaptor [Staphylococcus aureus])		ref_gene
1905BS17_00008	52	29	40	25	51	37	9.57	4.95	6.82	4.56	9.71	7.46	7.113333333	7.243333333	1.072869914	0.101475159	0.794640888	0.925204486	no	up	-	hypothetical protein	1	5675	6079	+										PF04883.14(HK97-gp10_like:Bacteriophage HK97-gp10, putative tail-component)			WP_000114226.1(MULTISPECIES: HK97 gp10 family phage protein [Staphylococcus])		ref_gene
1905BS17_00009	19	8	12	14	6	5	3.45	1.35	2.02	2.52	1.13	0.99	2.273333333	1.546666667	0.734698921	-0.444774939	0.515314215	1	no	down	-	hypothetical protein	1	6076	6483	+													WP_000565498.1(MULTISPECIES: hypothetical protein [Bacteria])		ref_gene
1905BS17_00010	85	46	71	45	45	58	7.57	3.75	5.81	3.94	4.11	5.58	5.71	4.543333333	0.841625248	-0.24875011	0.425218847	0.713260495	no	down	-	hypothetical protein	1	6484	7128	+													WP_044557008.1(phage tail protein [Staphylococcus aureus])		ref_gene
1905BS17_00011	17	39	18	28	26	32	1.45	3.04	1.41	2.34	2.27	2.95	1.966666667	2.52	1.317697057	0.398018728	0.388381707	1	no	up	-	hypothetical protein	1	7444	7794	+													QOB02674.1(hypothetical protein HIK81_07015 [Staphylococcus aureus])		ref_gene
1905BS17_00012	0	0	0	0	0	0	0	0	0	0	0	0	0	0	1	0	1	1	no	no change	-	hypothetical protein	1	7845	7982	+													WP_201456217.1(hypothetical protein [Staphylococcus aureus])		ref_gene
1905BS17_00013	6120	5017	5546	3759	3435	4323	57.98	43.05	47.97	34.77	33.16	43.77	49.66666667	37.23333333	0.790457764	-0.339239717	0.004866286	0.036122815	no	down	-	hypothetical protein	1	8039	12583	+	COG0739(M:Cell wall/membrane/envelope biogenesis)	COG0739(Murein DD-endopeptidase MepM and murein hydrolase activator NlpD, contains LysM domain)	CELLULAR PROCESSES AND SIGNALING							PF01551.24(Peptidase_M23:Peptidase family M23); PF10145.11(PhageMin_Tail:Phage-related minor tail protein); PF20155.1(TMP_3:Tape measure protein); PF01464.22(SLT:Transglycosylase SLT domain)			WP_113588360.1(phage tail tape measure protein [Staphylococcus aureus])	sp|E7DNB6|TMP_BPDP1(Tape measure protein OS=Pneumococcus phage Dp-1 OX=59241 GN=TMP PE=4 SV=1)	ref_gene
1905BS17_00014	45	40	39	34	33	43	1.42	1.15	1.13	1.05	1.06	1.46	1.233333333	1.19	1.014629683	0.020953272	0.947940176	0.981797756	no	up	-	hypothetical protein	1	12580	14064	+	COG4722(X:Mobilome: prophages, transposons)	COG4722(Phage-related protein YomH)	CELLULAR PROCESSES AND SIGNALING							PF05709.13(Sipho_tail:Phage tail protein)			WP_044557002.1(phage tail family protein [Staphylococcus aureus])		ref_gene
1905BS17_00015	993	773	963	671	688	766	11.39	8.03	10.09	7.51	8.04	9.39	9.836666667	8.313333333	0.892120665	-0.164689238	0.199536353	0.467357591	no	down	-	hypothetical protein	1	14080	17865	+	COG3064(M:Cell wall/membrane/envelope biogenesis)	COG3064(Membrane protein TolA involved in colicin uptake)	CELLULAR PROCESSES AND SIGNALING										WP_113587986.1(hypothetical protein [Staphylococcus aureus])		ref_gene
1905BS17_00016	0	0	2	0	0	0	0	0	5.76	0	0	0	1.92	0	0.318359083	-1.651273169	0.682666425	1	no	down	-	hypothetical protein	1	17855	18007	+													WP_001153681.1(MULTISPECIES: hypothetical protein [Bacteria])		ref_gene
1905BS17_00017	2	0	1	4	3	4	0.67	0	0.31	1.33	1.04	1.49	0.326666667	1.286666667	4.225452267	2.079105767	0.132537967	1	no	up	-	hypothetical protein	1	18054	18341	+													WP_001040261.1(MULTISPECIES: hypothetical protein [Bacteria])		ref_gene
1905BS17_00018	13	8	6	9	13	8	6.94	4.06	3.02	4.82	7.26	4.81	4.673333333	5.63	1.272390248	0.34754122	0.594044606	1	no	up	-	hypothetical protein	1	18465	18695	+										PF11166.10(DUF2951:Protein of unknown function (DUF2951))	GO:0016021(cellular_component:integral component of membrane)	GO:0110165	WP_000539688.1(MULTISPECIES: DUF2951 domain-containing protein [Bacilli])		ref_gene
1905BS17_00019	4	7	10	6	10	10	2	3.33	4.71	3.01	5.24	5.63	3.346666667	4.626666667	1.41460922	0.50040357	0.486844362	1	no	up	-	hypothetical protein	1	19233	19487	+	COG5546(S:Function unknown)	COG5546(Uncharacterized membrane protein)	POORLY CHARACTERIZED							PF04531.15(Phage_holin_1:Bacteriophage holin)			WP_000611512.1(MULTISPECIES: phage holin [Bacteria])		ref_gene
1905BS17_00020	32	35	22	17	24	19	2.26	2.25	1.42	1.18	1.73	1.44	1.976666667	1.45	0.769047387	-0.378855598	0.368209399	1	no	down	-	hypothetical protein	1	19499	20254	+	COG5632(M:Cell wall/membrane/envelope biogenesis)	COG5632(N-acetylmuramoyl-L-alanine amidase CwlA)	CELLULAR PROCESSES AND SIGNALING							PF05257.18(CHAP:CHAP domain)	GO:0008745(molecular_function:N-acetylmuramoyl-L-alanine amidase activity)	GO:0003824	WP_000861038.1(MULTISPECIES: CHAP domain-containing protein [Bacteria])	sp|Q2FX77|LYTO_STAA8(Probable autolysin LytO OS=Staphylococcus aureus (strain NCTC 8325 / PS 47) OX=93061 GN=lytO PE=1 SV=1)	ref_gene
1905BS17_00021	179	168	177	174	174	195	21.5	18.55	19.59	20.59	21.5	25.42	19.88	22.50333333	1.184792648	0.244634593	0.133927285	0.364912461	no	up	sak	Staphylokinase	1	20445	20936	+				K14198	sak	staphylokinase	map05150(Staphylococcus aureus infection); map01503(Cationic antimicrobial peptide (CAMP) resistance)	Human Diseases;Human Diseases	Infectious disease: bacterial;Drug resistance: antimicrobial	PF02821.18(Staphylokinase:Staphylokinase/Streptokinase family)	GO:0009405(biological_process:pathogenesis); GO:0016301(molecular_function:kinase activity); GO:0031639(biological_process:plasminogen activation); GO:0005576(cellular_component:extracellular region)	GO:0110165;GO:0003824;GO:0008152	WP_000920037.1(MULTISPECIES: staphylokinase [Staphylococcus])	sp|Q8SDJ8|SAK_BPPHD(Staphylokinase OS=Staphylococcus phage phi13 OX=186153 GN=sak PE=3 SV=1)	ref_gene
1905BS17_00022	453	366	362	436	383	452	100.62	75.69	74.68	96.15	88.2	110.5	83.66333333	98.28333333	1.231292097	0.30017305	0.038412746	0.170103099	no	up	-	hypothetical protein	1	21625	21921	+	COG1705(M:Cell wall/membrane/envelope biogenesis); COG1705(N:Cell motility)	COG1705(Flagellum-specific peptidoglycan hydrolase FlgJ); COG1705(Flagellum-specific peptidoglycan hydrolase FlgJ)	CELLULAR PROCESSES AND SIGNALING;CELLULAR PROCESSES AND SIGNALING							PF08460.12(SH3_5:Bacterial SH3 domain); PF08239.13(SH3_3:Bacterial SH3 domain)			QHG80009.1(amidase [Staphylococcus aureus])	sp|Q2FYD8|PH_STAA8(Probable autolysin PH OS=Staphylococcus aureus (strain NCTC 8325 / PS 47) OX=93061 GN=SAOUHSC_01515 PE=1 SV=1)	ref_gene
1905BS17_00023	9	12	2	1	2	3	1.38	1.7	0.28	0.15	0.32	0.5	1.12	0.323333333	0.296623677	-1.753294334	0.105078091	1	no	down	chp	Chemotaxis inhibitory protein	1	22465	22016	-				K14202	chp	chemotaxis inhibitory protein	map05150(Staphylococcus aureus infection)	Human Diseases	Infectious disease: bacterial	PF11434.10(CHIPS:Chemotaxis-inhibiting protein CHIPS)	GO:0005576(cellular_component:extracellular region); GO:0009405(biological_process:pathogenesis)	GO:0110165	WP_000727649.1(MULTISPECIES: chemotaxis-inhibiting protein CHIPS [Bacteria])	sp|Q2FFF7|CHIPS_STAA3(Chemotaxis inhibitory protein OS=Staphylococcus aureus (strain USA300) OX=367830 GN=chp PE=3 SV=1)	ref_gene
1905BS17_00024	3897	3734	4427	4042	4382	5239	507.78	448.07	532.09	519.52	588.01	742.26	495.98	616.5966667	1.296785609	0.374939986	0.004257163	0.032432863	no	up	scn_1	Staphylococcal complement inhibitor	1	23150	23500	+				K14199	scn	staphylococcal complement inhibitor	map05150(Staphylococcus aureus infection)	Human Diseases	Infectious disease: bacterial	PF11546.10(CompInhib_SCIN:Staphylococcal complement inhibitor SCIN)	GO:0005576(cellular_component:extracellular region); GO:0009405(biological_process:pathogenesis)	GO:0110165	WP_000702263.1(MULTISPECIES: complement inhibitor SCIN-A [Bacteria])	sp|A7X482|SCIN_STAA1(Staphylococcal complement inhibitor OS=Staphylococcus aureus (strain Mu3 / ATCC 700698) OX=418127 GN=scn PE=3 SV=1)	ref_gene
1905BS17_00025	88	86	78	67	81	97	10.02	8.99	8.18	7.51	9.48	11.98	9.063333333	9.656666667	1.111663123	0.152719662	0.53499999	0.794420273	no	up	-	hypothetical protein	1	24735	25265	+	COG0732(V:Defense mechanisms)	COG0732(Restriction endonuclease S subunit)	CELLULAR PROCESSES AND SIGNALING							PF01420.21(Methylase_S:Type I restriction modification DNA specificity domain)	GO:0004519(molecular_function:endonuclease activity); GO:0006304(biological_process:DNA modification); GO:0003677(molecular_function:DNA binding)	GO:0005488;GO:0009987;GO:0003824;GO:0008152	WP_000072593.1(restriction endonuclease subunit S [Staphylococcus aureus])		ref_gene
1905BS17_00026	262	241	230	157	171	263	16.07	13.48	12.93	9.44	10.73	17.36	14.16	12.51	0.922992743	-0.115608791	0.605705084	0.834973573	no	down	-	hypothetical protein	1	25516	26370	+	COG0739(M:Cell wall/membrane/envelope biogenesis)	COG0739(Murein DD-endopeptidase MepM and murein hydrolase activator NlpD, contains LysM domain)	CELLULAR PROCESSES AND SIGNALING							PF01551.24(Peptidase_M23:Peptidase family M23)	GO:0008237(molecular_function:metallopeptidase activity)	GO:0003824	WP_001044434.1(MULTISPECIES: M23 family metallopeptidase [Staphylococcus])	sp|P44693|Y409_HAEIN(Uncharacterized metalloprotease HI_0409 OS=Haemophilus influenzae (strain ATCC 51907 / DSM 11121 / KW20 / Rd) OX=71421 GN=HI_0409 PE=3 SV=1)	ref_gene
1905BS17_00027	817	792	894	907	1018	922	34.35	30.3	34.42	37.34	43.75	41.63	33.02333333	40.90666667	1.300257613	0.378797485	0.000528934	0.006586076	no	up	-	Hyaluronate lyase	1	27515	26430	-	COG2268(S:Function unknown)	COG2268(Uncharacterized membrane protein YqiK, contains Band7/PHB/SPFH domain)	POORLY CHARACTERIZED	K19049	cslA	chondroitin AC lyase [EC:4.2.2.5]				PF02278.20(Lyase_8:Polysaccharide lyase family 8, super-sandwich domain); PF02884.19(Lyase_8_C:Polysaccharide lyase family 8, C-terminal beta-sandwich domain)			PZJ35263.1(sugar isomerase, partial [Staphylococcus aureus])	sp|Q59801|HYSA_STAA8(Hyaluronate lyase OS=Staphylococcus aureus (strain NCTC 8325 / PS 47) OX=93061 GN=hysA PE=3 SV=1)	ref_gene
1905BS17_00028	896	767	833	659	653	689	39.48	30.76	33.61	28.44	29.41	32.61	34.61666667	30.15333333	0.917130025	-0.12480181	0.235833631	0.519233781	no	down	-	hypothetical protein	1	28761	28850	+													EVG59659.1(hypothetical protein T889_01158 [Staphylococcus aureus OCMM6067])		ref_gene
1905BS17_00029	2536	2061	2294	2134	2004	2641	57.23	42.2	47.32	47.07	46.14	63.81	48.91666667	52.34	1.126801716	0.172233666	0.206575219	0.477950257	no	up	-	hypothetical protein	1	28940	30952	+	COG3972(L:Replication, recombination and repair)	COG3972(Superfamily I DNA and RNA helicases)	INFORMATION STORAGE AND PROCESSING							PF13245.8(AAA_19:AAA domain); PF00580.23(UvrD-helicase:UvrD/REP helicase N-terminal domain); PF13538.8(UvrD_C_2:UvrD-like helicase C-terminal domain)	GO:0003678(molecular_function:DNA helicase activity); GO:0005524(molecular_function:ATP binding); GO:0003677(molecular_function:DNA binding)	GO:0005488;GO:0140657;GO:0003824	WP_000370570.1(AAA family ATPase [Staphylococcus aureus])		ref_gene
1905BS17_00030	419	372	296	428	361	355	30.22	24.51	19.6	30.3	26.68	27.61	24.77666667	28.19666667	1.201674271	0.265045889	0.117411987	0.334798277	no	up	-	hypothetical protein	1	30962	31615	+													WP_000657815.1(MULTISPECIES: hypothetical protein [Staphylococcus])		ref_gene
1905BS17_00031	95	83	76	46	58	81	8.2	6.55	6.03	3.9	5.13	7.55	6.926666667	5.526666667	0.833902525	-0.262049337	0.360977421	0.659845074	no	down	-	hypothetical protein	1	32497	31925	-													WP_000414219.1(MULTISPECIES: hypothetical protein [Staphylococcus])		ref_gene
1905BS17_00032	5	9	5	6	7	3	0.79	1.31	0.73	0.93	1.14	0.52	0.943333333	0.863333333	0.956052003	-0.064839002	0.937142865	1	no	down	-	hypothetical protein	1	32939	32598	-										PF13108.8(DUF3969:Protein of unknown function (DUF3969))			WP_000627534.1(MULTISPECIES: DUF3969 family protein [Staphylococcus])		ref_gene
1905BS17_00033	23	20	20	19	21	36	1.96	1.56	1.57	1.59	1.84	3.31	1.696666667	2.246666667	1.38167285	0.466416058	0.292145877	1	no	up	-	hypothetical protein	1	33606	32980	-													WP_000669039.1(MULTISPECIES: hypothetical protein [Staphylococcus])		ref_gene
1905BS17_00034	7065	6034	6380	6133	5748	6425	350.13	272.36	289.67	297.76	291.31	342.24	304.0533333	310.4366667	1.075188426	0.104589513	0.260069664	0.554771497	no	up	-	hypothetical protein	1	34677	33682	-										PF11611.10(DUF4352:Domain of unknown function (DUF4352))	GO:0016021(cellular_component:integral component of membrane)	GO:0110165	WP_000070638.1(MULTISPECIES: DUF4352 domain-containing protein [Staphylococcus])	sp|P94356|YXKC_BACSU(Uncharacterized protein YxkC OS=Bacillus subtilis (strain 168) OX=224308 GN=yxkC PE=1 SV=2)	ref_gene
1905BS17_00035	11601	9070	11238	10050	9360	14454	797.72	569.55	709.12	678.12	659.28	1071.19	692.13	802.8633333	1.217178091	0.283540271	0.105110793	0.314517566	no	up	-	hypothetical protein	1	35372	34758	-	COG1525(L:Replication, recombination and repair)	COG1525(Endonuclease YncB, thermonuclease family)	INFORMATION STORAGE AND PROCESSING							PF05901.13(Excalibur:Excalibur calcium-binding domain)			WP_001838615.1(MULTISPECIES: excalibur calcium-binding domain-containing protein [Staphylococcus])	sp|O32001|YOKF_BACSU(SPbeta prophage-derived endonuclease YokF OS=Bacillus subtilis (strain 168) OX=224308 GN=yokF PE=1 SV=1)	ref_gene
1905BS17_00036	27	34	27	39	21	32	3.69	4.29	3.41	5.26	2.96	4.76	3.796666667	4.326666667	1.190982688	0.252152443	0.521658612	0.785540537	no	up	-	hypothetical protein	1	35684	36166	+										PF16253.7(DUF4909:Domain of unknown function (DUF4909))			AGW34233.1(putative lipoprotein [Staphylococcus aureus subsp. aureus SA957])		ref_gene
1905BS17_00037	505	416	475	425	436	382	16.03	12	13.8	13.2	14.13	13	13.94333333	13.44333333	1.018578418	0.026557055	0.834440981	0.942714786	no	up	menE_1	2-succinylbenzoate--CoA ligase	1	36326	37804	+	COG0318(I:Lipid transport and metabolism)	COG0318(O-succinylbenzoic acid-CoA ligase MenE or related acyl-CoA synthetase (AMP-forming))	METABOLISM	K01911	menE	o-succinylbenzoate---CoA ligase [EC:6.2.1.26]	map00130(Ubiquinone and other terpenoid-quinone biosynthesis)	Metabolism	Metabolism of cofactors and vitamins	PF00501.30(AMP-binding:AMP-binding enzyme); PF13193.8(AMP-binding_C:AMP-binding enzyme C-terminal domain)	GO:0008756(molecular_function:o-succinylbenzoate-CoA ligase activity); GO:0009234(biological_process:menaquinone biosynthetic process); GO:0005524(molecular_function:ATP binding)	GO:0009987;GO:0003824;GO:0008152;GO:0005488	WP_000348384.1(MULTISPECIES: o-succinylbenzoate--CoA ligase [Staphylococcus])	sp|Q6G8D6|MENE_STAAS(2-succinylbenzoate--CoA ligase OS=Staphylococcus aureus (strain MSSA476) OX=282459 GN=menE PE=3 SV=1)	ref_gene
1905BS17_00038	494	360	407	357	324	361	24.87	16.51	18.77	17.61	16.68	19.54	20.05	17.94333333	0.946389869	-0.079493465	0.593893388	0.828588606	no	down	menC	o-succinylbenzoate synthase	1	37809	38810	+	COG4948(M:Cell wall/membrane/envelope biogenesis); COG4948(R:General function prediction only)	COG4948(L-alanine-DL-glutamate epimerase or related enzyme of enolase superfamily); COG4948(L-alanine-DL-glutamate epimerase or related enzyme of enolase superfamily)	CELLULAR PROCESSES AND SIGNALING;POORLY CHARACTERIZED	K02549	menC	o-succinylbenzoate synthase [EC:4.2.1.113]	map00130(Ubiquinone and other terpenoid-quinone biosynthesis)	Metabolism	Metabolism of cofactors and vitamins	PF13378.8(MR_MLE_C:Enolase C-terminal domain-like)	GO:0043748(molecular_function:O-succinylbenzoate synthase activity); GO:0009234(biological_process:menaquinone biosynthetic process); GO:0000287(molecular_function:magnesium ion binding)	GO:0009987;GO:0003824;GO:0008152;GO:0005488	WP_000778518.1(o-succinylbenzoate synthase [Staphylococcus aureus])	sp|O34514|MENC_BACSU(o-succinylbenzoate synthase OS=Bacillus subtilis (strain 168) OX=224308 GN=menC PE=1 SV=1)	ref_gene
1905BS17_00039	2025	2249	2014	2401	2229	1383	646.79	674.6	600.76	764.92	741.38	490.89	640.7166667	665.73	1.088882863	0.122848764	0.521483375	0.785540537	no	up	-	Putative membrane protein insertion efficiency factor	1	39064	38807	-	COG0759(M:Cell wall/membrane/envelope biogenesis)	COG0759(Membrane-anchored protein YidD, putatitve component of membrane protein insertase Oxa1/YidC/SpoIIIJ)	CELLULAR PROCESSES AND SIGNALING	K08998		uncharacterized protein				PF01809.20(YidD:Putative membrane protein insertion efficiency factor)	GO:0005886(cellular_component:plasma membrane)	GO:0110165	WP_000718107.1(MULTISPECIES: membrane protein insertion efficiency factor YidD [Bacilli])	sp|A7X3N8|YIDD_STAA1(Putative membrane protein insertion efficiency factor OS=Staphylococcus aureus (strain Mu3 / ATCC 700698) OX=418127 GN=SAHV_1780 PE=3 SV=1)	ref_gene
1905BS17_00040	15	20	27	12	23	13	2.07	2.55	3.44	1.64	3.27	1.95	2.686666667	2.286666667	0.884354189	-0.177303802	0.727684049	1	no	down	ytkD	Putative 8-oxo-dGTP diphosphatase YtkD	1	39124	39603	+	COG1051(F:Nucleotide transport and metabolism)	COG1051(ADP-ribose pyrophosphatase YjhB, NUDIX family)	METABOLISM	K03574	mutT	8-oxo-dGTP diphosphatase [EC:3.6.1.55]				PF00293.30(NUDIX:NUDIX domain)	GO:0035539(molecular_function:8-oxo-7,8-dihydrodeoxyguanosine triphosphate pyrophosphatase activity)	GO:0003824	WP_001823901.1(nucleoside triphosphatase YtkD [Staphylococcus aureus])	sp|O35013|YTKD_BACSU(Putative 8-oxo-dGTP diphosphatase YtkD OS=Bacillus subtilis (strain 168) OX=224308 GN=ytkD PE=1 SV=1)	ref_gene
1905BS17_00041	144	117	151	109	127	83	8.73	6.47	8.39	6.48	7.88	5.41	7.863333333	6.59	0.885801783	-0.174944194	0.437436915	0.721342036	no	down	-	hypothetical protein	1	39584	40354	+	COG1506(E:Amino acid transport and metabolism)	COG1506(Dipeptidyl aminopeptidase/acylaminoacyl peptidase)	METABOLISM							PF00326.23(Peptidase_S9:Prolyl oligopeptidase family)	GO:0004252(molecular_function:serine-type endopeptidase activity)	GO:0003824	AGW34228.1(hypothetical protein SA957_1732 [Staphylococcus aureus subsp. aureus SA957])	sp|O34493|YTMA_BACSU(Uncharacterized peptidase YtmA OS=Bacillus subtilis (strain 168) OX=224308 GN=ytmA PE=3 SV=1)	ref_gene
1905BS17_00042	17572	16033	16899	17191	16952	15573	491.8	407.5	432.52	470.49	484.28	467.03	443.94	473.9333333	1.125076488	0.170023086	0.026776067	0.131384259	no	up	pckA	Phosphoenolpyruvate carboxykinase (ATP)	1	42240	40648	-	COG1866(C:Energy production and conversion)	COG1866(Phosphoenolpyruvate carboxykinase, ATP-dependent)	METABOLISM	K01610	pckA	phosphoenolpyruvate carboxykinase (ATP) [EC:4.1.1.49]	map00020(Citrate cycle (TCA cycle)); map00010(Glycolysis / Gluconeogenesis); map00620(Pyruvate metabolism); map00710(Carbon fixation in photosynthetic organisms)	Metabolism;Metabolism;Metabolism;Metabolism	Carbohydrate metabolism;Carbohydrate metabolism;Carbohydrate metabolism;Energy metabolism	PF01293.22(PEPCK_ATP:Phosphoenolpyruvate carboxykinase); PF00821.20(PEPCK_GTP:Phosphoenolpyruvate carboxykinase C-terminal P-loop domain)	GO:0005737(cellular_component:cytoplasm); GO:0016301(molecular_function:kinase activity); GO:0004612(molecular_function:phosphoenolpyruvate carboxykinase (ATP) activity); GO:0046872(molecular_function:metal ion binding); GO:0005524(molecular_function:ATP binding); GO:0006094(biological_process:gluconeogenesis)	GO:0005488;GO:0003824;GO:0008152;GO:0110165	WP_000109912.1(MULTISPECIES: phosphoenolpyruvate carboxykinase (ATP) [Staphylococcus])	sp|A7X3N3|PCKA_STAA1(Phosphoenolpyruvate carboxykinase (ATP) OS=Staphylococcus aureus (strain Mu3 / ATCC 700698) OX=418127 GN=pckA PE=3 SV=1)	ref_gene
1905BS17_00043	1194	1267	1184	1287	1330	1111	46.78	45.15	42.46	49.36	53.24	46.72	44.79666667	49.77333333	1.166963532	0.222759477	0.052261021	0.2061951	no	up	metK	S-adenosylmethionine synthase	1	42612	43805	+	COG0192(H:Coenzyme transport and metabolism)	COG0192(S-adenosylmethionine synthetase)	METABOLISM	K00789	metK	S-adenosylmethionine synthetase [EC:2.5.1.6]	map00270(Cysteine and methionine metabolism)	Metabolism	Amino acid metabolism	PF02773.18(S-AdoMet_synt_C:S-adenosylmethionine synthetase, C-terminal domain); PF02772.18(S-AdoMet_synt_M:S-adenosylmethionine synthetase, central domain); PF00438.22(S-AdoMet_synt_N:S-adenosylmethionine synthetase, N-terminal domain)	GO:0005737(cellular_component:cytoplasm); GO:0004478(molecular_function:methionine adenosyltransferase activity); GO:0006556(biological_process:S-adenosylmethionine biosynthetic process); GO:0006730(biological_process:one-carbon metabolic process); GO:0000287(molecular_function:magnesium ion binding); GO:0005829(cellular_component:cytosol); GO:0005524(molecular_function:ATP binding)	GO:0110165;GO:0009987;GO:0003824;GO:0008152;GO:0005488	WP_000933822.1(MULTISPECIES: methionine adenosyltransferase [Staphylococcus])	sp|Q2FFV6|METK_STAA3(S-adenosylmethionine synthase OS=Staphylococcus aureus (strain USA300) OX=367830 GN=metK PE=3 SV=1)	ref_gene
1905BS17_00044	1263	1508	1471	1338	1399	1272	69.51	75.64	74.2	72.17	78.77	75.3	73.11666667	75.41333333	1.077827464	0.108126253	0.372214656	0.669292813	no	up	-	hypothetical protein	1	43930	44838	+										PF08378.13(NERD:Nuclease-related domain); PF16118.7(DUF4834:Domain of unknown function (DUF4834))	GO:0016021(cellular_component:integral component of membrane)	GO:0110165	WP_103204931.1(NERD domain-containing protein [Staphylococcus aureus])		ref_gene
1905BS17_00045	4085	4456	4298	4923	4678	3944	214.26	212.96	206.58	253.02	250.98	222.43	211.2666667	242.1433333	1.203092687	0.266747793	0.020320536	0.108940649	no	up	yvgN	Glyoxal reductase	1	45050	45883	+	COG0656(Q:Secondary metabolites biosynthesis, transport and catabolism)	COG0656(Aldo/keto reductase, related to diketogulonate reductase)	METABOLISM							PF00248.23(Aldo_ket_red:Aldo/keto reductase family)	GO:0047834(molecular_function:D-threo-aldose 1-dehydrogenase activity)	GO:0003824	WP_000453310.1(MULTISPECIES: aldo/keto reductase [Staphylococcus])	sp|O34678|YTBE_BACSU(Uncharacterized oxidoreductase YtbE OS=Bacillus subtilis (strain 168) OX=224308 GN=ytbE PE=1 SV=1)	ref_gene
1905BS17_00046	25	32	21	35	26	33	5.93	7.07	4.63	8.24	6.39	8.62	5.876666667	7.75	1.37299398	0.4573253	0.23556197	0.519233781	no	up	crcB_1	Putative fluoride ion transporter CrcB	1	46486	46133	-	COG0239(D:Cell cycle control, cell division, chromosome partitioning); COG0239(P:Inorganic ion transport and metabolism)	COG0239(Fluoride ion exporter CrcB/FEX, affects chromosome condensation); COG0239(Fluoride ion exporter CrcB/FEX, affects chromosome condensation)	CELLULAR PROCESSES AND SIGNALING;METABOLISM	K06199	crcB	fluoride exporter				PF02537.17(CRCB:CrcB-like protein, Camphor Resistance (CrcB))	GO:1903424(biological_process:fluoride transmembrane transport); GO:0015103(molecular_function:inorganic anion transmembrane transporter activity); GO:0005887(cellular_component:integral component of plasma membrane); GO:1903425(molecular_function:fluoride transmembrane transporter activity)	GO:0051179;GO:0110165;GO:0005215;GO:0009987	CAA3928518.1(Uncharacterised protein [Staphylococcus aureus])	sp|Q2FXE5|CRCB2_STAA8(Putative fluoride ion transporter CrcB 2 OS=Staphylococcus aureus (strain NCTC 8325 / PS 47) OX=93061 GN=crcB2 PE=3 SV=1)	ref_gene
1905BS17_00047	1	7	5	2	3	3	0.22	1.45	1.03	0.44	0.69	0.73	0.9	0.62	0.697048195	-0.520669685	0.638353734	1	no	down	crcB_2	Putative fluoride ion transporter CrcB	1	46848	46483	-	COG0239(D:Cell cycle control, cell division, chromosome partitioning); COG0239(P:Inorganic ion transport and metabolism)	COG0239(Fluoride ion exporter CrcB/FEX, affects chromosome condensation); COG0239(Fluoride ion exporter CrcB/FEX, affects chromosome condensation)	CELLULAR PROCESSES AND SIGNALING;METABOLISM	K06199	crcB	fluoride exporter				PF02537.17(CRCB:CrcB-like protein, Camphor Resistance (CrcB))	GO:0015103(molecular_function:inorganic anion transmembrane transporter activity); GO:0005887(cellular_component:integral component of plasma membrane)	GO:0005215;GO:0110165	AXJ26040.1(Putative fluoride ion transporter CrcB [Staphylococcus aureus])	sp|Q2YTK5|CRCB1_STAAB(Putative fluoride ion transporter CrcB 1 OS=Staphylococcus aureus (strain bovine RF122 / ET3-1) OX=273036 GN=crcB1 PE=3 SV=2)	ref_gene
1905BS17_00048	0	0	0	0	0	0	0	0	0	0	0	0	0	0	1	0	1	1	no	no change	-	hypothetical protein	1	47406	47104	-											GO:0016021(cellular_component:integral component of membrane)	GO:0110165	WP_000091445.1(MULTISPECIES: hypothetical protein [Bacteria])		ref_gene
1905BS17_00049	24208	20778	23722	23627	26538	24080	1543.93	1209.32	1387.75	1478.02	1732.97	1654.02	1380.333333	1621.67	1.236573737	0.30634827	0.000917715	0.009839944	no	up	tal	Transaldolase	1	47664	48377	+	COG0176(G:Carbohydrate transport and metabolism)	COG0176(Transaldolase/fructose-6-phosphate aldolase)	METABOLISM	K00616	talA	transaldolase [EC:2.2.1.2]	map00030(Pentose phosphate pathway)	Metabolism	Carbohydrate metabolism	PF00923.21(TAL_FSA:Transaldolase/Fructose-6-phosphate aldolase)	GO:0005737(cellular_component:cytoplasm); GO:0004801(molecular_function:sedoheptulose-7-phosphate:D-glyceraldehyde-3-phosphate glyceronetransferase activity); GO:0005975(biological_process:carbohydrate metabolic process); GO:0016832(molecular_function:aldehyde-lyase activity)	GO:0008152;GO:0003824;GO:0110165	WP_001096492.1(MULTISPECIES: transaldolase [Staphylococcus])	sp|Q1GS53|TAL_SPHAL(Probable transaldolase OS=Sphingopyxis alaskensis (strain DSM 13593 / LMG 18877 / RB2256) OX=317655 GN=tal PE=3 SV=1)	ref_gene
1905BS17_00050	26	38	36	27	40	37	2.24	3	2.85	2.29	3.54	3.45	2.696666667	3.093333333	1.186522169	0.246739056	0.501031234	0.770510185	no	up	-	hypothetical protein	1	49466	48846	-	COG1266(O:Posttranslational modification, protein turnover, chaperones)	COG1266(Membrane protease YdiL, CAAX protease family)	CELLULAR PROCESSES AND SIGNALING	K07052		CAAX protease family protein				PF02517.18(Rce1-like:Type II CAAX prenyl endopeptidase Rce1-like)	GO:0071586(biological_process:CAAX-box protein processing); GO:0016021(cellular_component:integral component of membrane); GO:0004222(molecular_function:metalloendopeptidase activity)	GO:0110165;GO:0003824;GO:0008152	WP_000492902.1(MULTISPECIES: CPBP family intramembrane metalloprotease [Staphylococcus])		ref_gene
1905BS17_00051	12	42	26	39	18	17	1.05	3.36	2.09	3.35	1.61	1.6	2.166666667	2.186666667	1.043305649	0.061161874	0.913653338	1	no	up	-	hypothetical protein	1	50268	49633	-	COG1266(O:Posttranslational modification, protein turnover, chaperones)	COG1266(Membrane protease YdiL, CAAX protease family)	CELLULAR PROCESSES AND SIGNALING	K07052		CAAX protease family protein				PF02517.18(Rce1-like:Type II CAAX prenyl endopeptidase Rce1-like)	GO:0071586(biological_process:CAAX-box protein processing); GO:0016021(cellular_component:integral component of membrane); GO:0004222(molecular_function:metalloendopeptidase activity)	GO:0110165;GO:0003824;GO:0008152	WP_025175276.1(MULTISPECIES: CPBP family intramembrane metalloprotease SdpA [Staphylococcus])	sp|A0A0H2XEK8|MROQ_STAA3(Membrane-embedded CAAX protease MroQ OS=Staphylococcus aureus (strain USA300) OX=367830 GN=MroQ PE=1 SV=1)	ref_gene
1905BS17_00052	33	62	58	96	78	73	3.08	5.3	4.97	8.8	7.47	7.36	4.45	7.876666667	1.835827675	0.876430643	0.004926408	0.036336178	no	up	-	hypothetical protein	1	50566	51009	+										PF13903.8(Claudin_2:PMP-22/EMP/MP20/Claudin tight junction)	GO:0016021(cellular_component:integral component of membrane)	GO:0110165	WP_001030470.1(MULTISPECIES: hypothetical protein [Staphylococcus])		ref_gene
1905BS17_00053	0	0	1	0	1	0	0	0	0.15	0	0.16	0	0.05	0.053333333	1.142567264	0.192279101	0.960126632	1	no	up	-	hypothetical protein	1	51439	50996	-										PF06338.13(ComK:ComK protein)	GO:0030420(biological_process:establishment of competence for transformation)	GO:0050896;GO:0009987	WP_001153740.1(MULTISPECIES: competence protein ComK [Staphylococcus])		ref_gene
1905BS17_00054	78	71	83	61	57	70	45.54	39.55	45.71	35.79	34.87	46.18	43.6	38.94666667	0.926898941	-0.109516044	0.654956433	0.859248633	no	down	-	hypothetical protein	1	52217	52441	+													WP_000384172.1(hypothetical protein [Staphylococcus aureus])		ref_gene
1905BS17_00055	2288	2017	2290	1945	2505	2205	134.51	108.14	123.44	112.11	150.72	139.51	122.03	134.1133333	1.154925555	0.207799861	0.090427038	0.290042642	no	up	atl_1	Bifunctional autolysin	1	52717	53571	+	COG4193(G:Carbohydrate transport and metabolism)	COG4193(Beta- N-acetylglucosaminidase)	METABOLISM							PF01832.22(Glucosaminidase:Mannosyl-glycoprotein endo-beta-N-acetylglucosaminidase)	GO:0016021(cellular_component:integral component of membrane); GO:0005576(cellular_component:extracellular region); GO:0004040(molecular_function:amidase activity)	GO:0003824;GO:0110165	WP_001032836.1(MULTISPECIES: N-acetylglucosaminidase [Staphylococcus])	sp|Q6GI31|ATL_STAAR(Bifunctional autolysin OS=Staphylococcus aureus (strain MRSA252) OX=282458 GN=atl PE=3 SV=1)	ref_gene
1905BS17_00056	90	77	88	75	64	84	8.39	6.58	7.55	6.88	6.13	8.47	7.506666667	7.16	1.000522527	0.00075365	0.997452126	0.998745838	no	up	arsC	Arsenate reductase	1	54368	53976	-	COG0394(T:Signal transduction mechanisms)	COG0394(Protein-tyrosine-phosphatase)	CELLULAR PROCESSES AND SIGNALING	K03741	arsC	arsenate reductase (thioredoxin) [EC:1.20.4.4]				PF01451.23(LMWPc:Low molecular weight phosphotyrosine protein phosphatase)	GO:0005737(cellular_component:cytoplasm); GO:0004725(molecular_function:protein tyrosine phosphatase activity); GO:0046685(biological_process:response to arsenic-containing substance); GO:0016740(molecular_function:transferase activity); GO:0030612(molecular_function:arsenate reductase (thioredoxin) activity)	GO:0003824;GO:0050896;GO:0110165	WP_000163239.1(MULTISPECIES: arsenate reductase (thioredoxin) [Staphylococcus])	sp|Q2FFW6|ARSC_STAA3(Arsenate reductase OS=Staphylococcus aureus (strain USA300) OX=367830 GN=arsC PE=3 SV=1)	ref_gene
1905BS17_00057	74	74	70	80	85	37	2.75	2.5	2.38	2.91	3.23	1.48	2.543333333	2.54	1.056407524	0.079166481	0.810657358	0.931777596	no	up	arsB	Arsenical pump membrane protein	1	55678	54386	-	COG1055(P:Inorganic ion transport and metabolism)	COG1055(Na+/H+ antiporter NhaD or related arsenite permease)	METABOLISM	K03893	arsB	arsenical pump membrane protein				PF02040.17(ArsB:Arsenical pump membrane protein); PF03600.18(CitMHS:Citrate transporter); PF00939.21(Na_sulph_symp:Sodium:sulfate symporter transmembrane region)	GO:0015105(molecular_function:arsenite transmembrane transporter activity); GO:0016021(cellular_component:integral component of membrane); GO:0046685(biological_process:response to arsenic-containing substance); GO:0005886(cellular_component:plasma membrane)	GO:0050896;GO:0005215;GO:0110165	WP_000989100.1(MULTISPECIES: arsenite efflux transporter membrane subunit ArsB [Staphylococcus])	sp|Q5HF02|ARSB_STAAC(Arsenical pump membrane protein OS=Staphylococcus aureus (strain COL) OX=93062 GN=arsB PE=3 SV=2)	ref_gene
1905BS17_00058	32	49	30	44	31	22	7.07	10.08	6.16	9.65	7.1	5.35	7.77	7.366666667	0.99190912	-0.01172015	0.977014334	0.992876348	no	down	-	hypothetical protein	1	55992	55678	-	COG0640(K:Transcription)	COG0640(DNA-binding transcriptional regulator, ArsR family)	INFORMATION STORAGE AND PROCESSING	K03892	arsR	ArsR family transcriptional regulator, arsenate/arsenite/antimonite-responsive transcriptional repressor				PF01022.22(HTH_5:Bacterial regulatory protein, arsR family); PF12840.9(HTH_20:Helix-turn-helix domain)	GO:0003700(molecular_function:transcription factor activity, sequence-specific DNA binding)	GO:0140110	WP_057504483.1(metalloregulator ArsR/SmtB family transcription factor [Staphylococcus aureus])	sp|P30338|ARSR_STAAU(Arsenical resistance operon repressor OS=Staphylococcus aureus OX=1280 GN=arsR PE=4 SV=1)	ref_gene
1905BS17_00059	404	421	406	348	309	266	10.09	9.55	9.27	8.5	7.88	7.12	9.636666667	7.833333333	0.855473872	-0.225204303	0.122953277	0.343497937	no	down	-	hypothetical protein	1	56514	58016	+	COG4529(R:General function prediction only)	COG4529(Uncharacterized NAD(P)/FAD-binding protein YdhS)	POORLY CHARACTERIZED							PF13454.8(NAD_binding_9:FAD-NAD(P)-binding); PF07992.16(Pyr_redox_2:Pyridine nucleotide-disulphide oxidoreductase); PF13738.8(Pyr_redox_3:Pyridine nucleotide-disulphide oxidoreductase)			WP_001261664.1(MULTISPECIES: FAD/NAD(P)-binding domain-containing protein [Staphylococcus])		ref_gene
1905BS17_00060	3774	2375	3001	2362	2643	2949	179.5	102.86	130.75	110.04	128.53	150.72	137.7033333	129.7633333	0.998268462	-0.002500247	0.987855674	0.994050486	no	down	ribD	Riboflavin biosynthesis protein RibD	1	58497	59540	+	COG0117(H:Coenzyme transport and metabolism)	COG0117(Riboflavin biosynthesis protein RibD, pyrimidine deaminase domain)	METABOLISM	K11752	ribD	diaminohydroxyphosphoribosylaminopyrimidine deaminase / 5-amino-6-(5-phosphoribosylamino)uracil reductase [EC:3.5.4.26 1.1.1.193]	map02024(Quorum sensing); map00740(Riboflavin metabolism)	Cellular Processes;Metabolism	Cellular community - prokaryotes;Metabolism of cofactors and vitamins	PF01872.19(RibD_C:RibD C-terminal domain); PF00383.25(dCMP_cyt_deam_1:Cytidine and deoxycytidylate deaminase zinc-binding region); PF14437.8(MafB19-deam:MafB19-like deaminase); PF18785.3(Inv-AAD:Invertebrate-AID/APOBEC-deaminase)	GO:0008703(molecular_function:5-amino-6-(5-phosphoribosylamino)uracil reductase activity); GO:0009231(biological_process:riboflavin biosynthetic process); GO:0008835(molecular_function:diaminohydroxyphosphoribosylaminopyrimidine deaminase activity); GO:0050661(molecular_function:NADP binding); GO:0008270(molecular_function:zinc ion binding)	GO:0009987;GO:0003824;GO:0008152;GO:0005488	WP_000077340.1(MULTISPECIES: bifunctional diaminohydroxyphosphoribosylaminopyrimidine deaminase/5-amino-6-(5-phosphoribosylamino)uracil reductase RibD [Staphylococcus])	sp|O66534|RIBD_AQUAE(Riboflavin biosynthesis protein RibD OS=Aquifex aeolicus (strain VF5) OX=224324 GN=ribD PE=3 SV=1)	ref_gene
1905BS17_00061	792	424	589	465	501	542	71.45	35.04	48.85	41.24	46.39	52.86	51.78	46.83	0.96038545	-0.058314548	0.773823318	0.919199306	no	down	ribE	Riboflavin synthase	1	59547	60179	+	COG0307(H:Coenzyme transport and metabolism)	COG0307(Riboflavin synthase alpha chain)	METABOLISM	K00793	ribE	riboflavin synthase [EC:2.5.1.9]	map00740(Riboflavin metabolism)	Metabolism	Metabolism of cofactors and vitamins	PF00677.19(Lum_binding:Lumazine binding domain)	GO:0004746(molecular_function:riboflavin synthase activity)	GO:0003824	WP_000493883.1(MULTISPECIES: riboflavin synthase [Bacteria])	sp|P50854|RISA_ACTPL(Riboflavin synthase OS=Actinobacillus pleuropneumoniae OX=715 GN=ribE PE=3 SV=1)	ref_gene
1905BS17_00062	1386	942	1076	912	964	989	56.95	35.21	40.47	36.68	40.47	43.62	44.21	40.25666667	0.965039369	-0.051340296	0.723795733	0.896902578	no	down	ribBA	Riboflavin biosynthesis protein RibBA	1	60190	61371	+	COG0108(H:Coenzyme transport and metabolism)	COG0108(3,4-dihydroxy-2-butanone 4-phosphate synthase)	METABOLISM	K14652	ribBA	3,4-dihydroxy 2-butanone 4-phosphate synthase / GTP cyclohydrolase II [EC:4.1.99.12 3.5.4.25]	map00740(Riboflavin metabolism); map00790(Folate biosynthesis)	Metabolism;Metabolism	Metabolism of cofactors and vitamins;Metabolism of cofactors and vitamins	PF00926.21(DHBP_synthase:3,4-dihydroxy-2-butanone 4-phosphate synthase); PF00925.22(GTP_cyclohydro2:GTP cyclohydrolase II)	GO:0008686(molecular_function:3,4-dihydroxy-2-butanone-4-phosphate synthase activity); GO:0003935(molecular_function:GTP cyclohydrolase II activity); GO:0000287(molecular_function:magnesium ion binding); GO:0030145(molecular_function:manganese ion binding); GO:0009231(biological_process:riboflavin biosynthetic process); GO:0008270(molecular_function:zinc ion binding); GO:0005525(molecular_functio…	GO:0005488;GO:0009987;GO:0003824;GO:0008152	WP_001159028.1(MULTISPECIES: bifunctional 3,4-dihydroxy-2-butanone-4-phosphate synthase/GTP cyclohydrolase II [Staphylococcus])	sp|Q6G8G1|RIBBA_STAAS(Riboflavin biosynthesis protein RibBA OS=Staphylococcus aureus (strain MSSA476) OX=282459 GN=ribBA PE=3 SV=1)	ref_gene
1905BS17_00063	312	256	289	276	238	260	35.31	26.62	30.13	30.77	27.7	31.92	30.68666667	30.13	1.033141872	0.047038379	0.746814316	0.912818446	no	up	ribH	6%2C7-dimethyl-8-ribityllumazine synthase	1	61384	61848	+	COG0054(H:Coenzyme transport and metabolism)	COG0054(6,7-dimethyl-8-ribityllumazine synthase (Riboflavin synthase beta chain))	METABOLISM	K00794	ribH	6,7-dimethyl-8-ribityllumazine synthase [EC:2.5.1.78]	map00740(Riboflavin metabolism)	Metabolism	Metabolism of cofactors and vitamins	PF00885.21(DMRL_synthase:6,7-dimethyl-8-ribityllumazine synthase)	GO:0000906(molecular_function:6,7-dimethyl-8-ribityllumazine synthase activity); GO:0005829(cellular_component:cytosol); GO:0009349(cellular_component:riboflavin synthase complex); GO:0016874(molecular_function:ligase activity); GO:0009231(biological_process:riboflavin biosynthetic process)	GO:0110165;GO:0009987;GO:0003824;GO:0008152;GO:0032991	WP_117225344.1(6,7-dimethyl-8-ribityllumazine synthase [Staphylococcus aureus])	sp|Q2FFX3|RISB_STAA3(6,7-dimethyl-8-ribityllumazine synthase OS=Staphylococcus aureus (strain USA300) OX=367830 GN=ribH PE=3 SV=1)	ref_gene
1905BS17_00064	4356	4288	4619	3408	3399	3383	206.47	185.06	200.54	158.22	164.73	172.3	197.3566667	165.0833333	0.877920484	-0.187837819	0.016338595	0.091622726	no	down	putB	Proline dehydrogenase 2	1	62971	61970	-	COG0506(E:Amino acid transport and metabolism)	COG0506(Proline dehydrogenase)	METABOLISM	K00318	fadM	proline dehydrogenase [EC:1.5.5.2]	map00330(Arginine and proline metabolism)	Metabolism	Amino acid metabolism	PF01619.20(Pro_dh:Proline dehydrogenase)	GO:0004657(molecular_function:proline dehydrogenase activity); GO:0016021(cellular_component:integral component of membrane); GO:0010133(biological_process:proline catabolic process to glutamate); GO:0000166(molecular_function:nucleotide binding)	GO:0110165;GO:0009987;GO:0003824;GO:0008152;GO:0005488	WP_001196343.1(MULTISPECIES: proline dehydrogenase [Staphylococcus])	sp|Q8L2I5|PROD2_BACNA(Proline dehydrogenase 2 OS=Bacillus subtilis subsp. natto OX=86029 PE=3 SV=1)	ref_gene
1905BS17_00065	3272	3202	3162	2899	2738	2868	196.27	175.19	173.92	170.51	168.1	185.18	181.7933333	174.5966667	1.008251447	0.011855477	0.883895204	0.964113331	no	up	ytpA	Phospholipase YtpA	1	63205	64032	+	COG2267(I:Lipid transport and metabolism)	COG2267(Lysophospholipase, alpha-beta hydrolase superfamily)	METABOLISM	K01048	pldB	lysophospholipase [EC:3.1.1.5]	map00564(Glycerophospholipid metabolism)	Metabolism	Lipid metabolism	PF12146.10(Hydrolase_4:Serine aminopeptidase, S33); PF00561.22(Abhydrolase_1:alpha/beta hydrolase fold); PF06342.14(DUF1057:Alpha/beta hydrolase of unknown function (DUF1057)); PF12697.9(Abhydrolase_6:Alpha/beta hydrolase family)	GO:0004622(molecular_function:lysophospholipase activity); GO:0016787(molecular_function:hydrolase activity); GO:0016020(cellular_component:membrane); GO:0016298(molecular_function:lipase activity); GO:0102545(molecular_function:phosphatidyl phospholipase B activity)	GO:0003824;GO:0110165	WP_000266100.1(MULTISPECIES: alpha/beta hydrolase [Staphylococcus])	sp|O34705|PLBAC_BACSU(Phospholipase YtpA OS=Bacillus subtilis (strain 168) OX=224308 GN=ytpA PE=1 SV=1)	ref_gene
1905BS17_00066	1286	1653	1782	2494	2068	1988	109.12	128.37	138.94	207.94	179.99	182.22	125.4766667	190.05	1.580856607	0.660706513	2.52E-05	0.000572261	no	up	rot	HTH-type transcriptional regulator rot	1	64604	65005	+	COG1846(K:Transcription)	COG1846(DNA-binding transcriptional regulator, MarR family)	INFORMATION STORAGE AND PROCESSING	K20338	rot	MarR family transcriptional regulator, global regulator for virulence	map02024(Quorum sensing)	Cellular Processes	Cellular community - prokaryotes	PF01047.24(MarR:MarR family)	GO:0003700(molecular_function:transcription factor activity, sequence-specific DNA binding); GO:0000976(molecular_function:transcription regulatory region sequence-specific DNA binding); GO:0006355(biological_process:regulation of transcription, DNA-templated); GO:0009405(biological_process:pathogenesis); GO:0003677(molecular_function:DNA binding)	GO:0005488;GO:0065007;GO:0140110	QFJ69936.1(MarR family transcriptional regulator [Staphylococcus aureus])	sp|Q9RFJ6|ROT_STAA8(HTH-type transcriptional regulator rot OS=Staphylococcus aureus (strain NCTC 8325 / PS 47) OX=93061 GN=rot PE=3 SV=2)	ref_gene
1905BS17_00067	226	219	190	249	234	208	20.71	18.38	16	22.43	22	20.61	18.36333333	21.68	1.242261771	0.312969212	0.054467937	0.212369937	no	up	-	hypothetical protein	1	65688	65125	-	COG0275(J:Translation, ribosomal structure and biogenesis)	COG0275(16S rRNA C1402 N4-methylase RsmH)	INFORMATION STORAGE AND PROCESSING							PF06962.14(rRNA_methylase:Putative rRNA methylase); PF01795.21(Methyltransf_5:MraW methylase family); PF13847.8(Methyltransf_31:Methyltransferase domain); PF13649.8(Methyltransf_25:Methyltransferase domain); PF05175.16(MTS:Methyltransferase small domain)	GO:0008168(molecular_function:methyltransferase activity); GO:0032259(biological_process:methylation)	GO:0003824;GO:0008152	WP_000764429.1(class I SAM-dependent methyltransferase [Staphylococcus aureus])	sp|O34614|YTQB_BACSU(Putative rRNA methylase YtqB OS=Bacillus subtilis (strain 168) OX=224308 GN=ytqB PE=3 SV=1)	ref_gene
1905BS17_00068	633	552	568	651	642	530	33.85	26.9	27.83	34.11	35.12	30.48	29.52666667	33.23666667	1.188480889	0.249118704	0.050282234	0.203590306	no	up	-	hypothetical protein	1	66638	65685	-	COG1242(R:General function prediction only)	COG1242(Radical SAM superfamily enzyme)	POORLY CHARACTERIZED	K07139		uncharacterized protein				PF16199.7(Radical_SAM_C:Radical_SAM C-terminal domain); PF04055.23(Radical_SAM:Radical SAM superfamily)	GO:0003824(molecular_function:catalytic activity); GO:0046872(molecular_function:metal ion binding); GO:0051539(molecular_function:4 iron, 4 sulfur cluster binding)	GO:0003824;GO:0005488	WP_000526539.1(MULTISPECIES: TIGR01212 family radical SAM protein [Staphylococcus])	sp|O35008|YTQA_BACSU(Uncharacterized protein YtqA OS=Bacillus subtilis (strain 168) OX=224308 GN=ytqA PE=3 SV=1)	ref_gene
1905BS17_00069	122	130	128	128	162	103	7.84	7.63	7.55	8.07	10.66	7.13	7.673333333	8.62	1.180430567	0.239313184	0.282364218	0.577789753	no	up	-	hypothetical protein	1	66748	67548	+	COG2814(G:Carbohydrate transport and metabolism)	COG2814(Predicted arabinose efflux permease AraJ, MFS family)	METABOLISM							PF07690.18(MFS_1:Major Facilitator Superfamily)			WP_057485572.1(MFS transporter [Staphylococcus aureus])	sp|O34546|YTTB_BACSU(Uncharacterized MFS-type transporter YttB OS=Bacillus subtilis (strain 168) OX=224308 GN=yttB PE=3 SV=1)	ref_gene
1905BS17_00070	81	88	71	78	88	76	17.26	17.45	14.05	16.5	19.43	17.81	16.25333333	17.91333333	1.150725242	0.202543403	0.39071695	0.688756444	no	up	sotB	sugar efflux transporter	1	67569	67928	+	COG2814(G:Carbohydrate transport and metabolism)	COG2814(Predicted arabinose efflux permease AraJ, MFS family)	METABOLISM							PF07690.18(MFS_1:Major Facilitator Superfamily); PF12832.9(MFS_1_like:MFS_1 like family); PF11700.10(ATG22:Vacuole effluxer Atg22 like)			WP_054190154.1(MFS transporter [Staphylococcus aureus])	sp|O34546|YTTB_BACSU(Uncharacterized MFS-type transporter YttB OS=Bacillus subtilis (strain 168) OX=224308 GN=yttB PE=3 SV=1)	ref_gene
1905BS17_00071	1671	1437	1658	1468	1365	1549	27.25	21.25	24.7	23.39	22.7	27.02	24.4	24.37	1.052085564	0.073252041	0.475336274	0.750940525	no	up	leuS	Leucine--tRNA ligase	1	68217	70634	+	COG0495(J:Translation, ribosomal structure and biogenesis)	COG0495(Leucyl-tRNA synthetase)	INFORMATION STORAGE AND PROCESSING	K01869	leuS	leucyl-tRNA synthetase [EC:6.1.1.4]	map00970(Aminoacyl-tRNA biosynthesis)	Genetic Information Processing	Translation	PF00133.24(tRNA-synt_1:tRNA synthetases class I (I, L, M and V)); PF13603.8(tRNA-synt_1_2:Leucyl-tRNA synthetase, Domain 2); PF09334.13(tRNA-synt_1g:tRNA synthetases class I (M)); PF08264.15(Anticodon_1:Anticodon-binding domain of tRNA ligase); PF01406.21(tRNA-synt_1e:tRNA synthetases class I (C) catalytic domain)			WP_001557386.1(MULTISPECIES: leucine--tRNA ligase [Staphylococcus])	sp|A6U2M4|SYL_STAA2(Leucine--tRNA ligase OS=Staphylococcus aureus (strain JH1) OX=359787 GN=leuS PE=3 SV=1)	ref_gene
1905BS17_00072	245	223	227	237	195	294	71	60.55	61.35	68.43	58.78	94.44	64.3	73.88333333	1.19486988	0.256853519	0.173375327	0.428992795	no	up	-	Sulfurtransferase	1	70656	70967	+	COG0607(P:Inorganic ion transport and metabolism)	COG0607(Rhodanese-related sulfurtransferase)	METABOLISM							PF00581.22(Rhodanese:Rhodanese-like domain)	GO:0016740(molecular_function:transferase activity)	GO:0003824	WP_000836467.1(MULTISPECIES: rhodanese-like domain-containing protein [Staphylococcus])	sp|O32072|YTWF_BACSU(Putative sulfurtransferase YtwF OS=Bacillus subtilis (strain 168) OX=224308 GN=ytwF PE=4 SV=2)	ref_gene
1905BS17_00073	739	654	793	540	565	677	4.79	3.84	4.69	3.42	3.73	4.69	4.44	3.946666667	0.933296091	-0.099593242	0.47208718	0.748872541	no	down	-	hypothetical protein	1	71293	77850	+	COG1196(D:Cell cycle control, cell division, chromosome partitioning)	COG1196(Chromosome segregation ATPase Smc)	CELLULAR PROCESSES AND SIGNALING							PF07564.13(DUF1542:Domain of Unknown Function (DUF1542)); PF04650.19(YSIRK_signal:YSIRK type signal peptide)			WP_031901660.1(LPXTG-anchored repetitive surface protein SasC [Staphylococcus aureus])	sp|A6QGY4|EBHA_STAAE(Extracellular matrix-binding protein EbhA OS=Staphylococcus aureus (strain Newman) OX=426430 GN=ebhA PE=4 SV=1)	ref_gene
1905BS17_00074	640	572	556	477	492	471	24.31	19.76	19.33	17.74	19.1	19.2	21.13333333	18.68	0.931045551	-0.103076342	0.372543255	0.669363986	no	down	-	putative protein	1	79235	77967	-	COG2081(R:General function prediction only)	COG2081(Predicted flavoprotein YhiN)	POORLY CHARACTERIZED							PF03486.16(HI0933_like:HI0933-like protein); PF13738.8(Pyr_redox_3:Pyridine nucleotide-disulphide oxidoreductase); PF00890.26(FAD_binding_2:FAD binding domain); PF01134.24(GIDA:Glucose inhibited division protein A); PF07992.16(Pyr_redox_2:Pyridine nucleotide-disulphide oxidoreductase); PF01266.26(DAO:FAD dependent oxidoreductase); PF12831.9(FAD_oxidored:FAD dependent oxidoreductase); PF13450.8(NA…			WP_000285005.1(MULTISPECIES: NAD(P)/FAD-dependent oxidoreductase [Staphylococcus])	sp|Q795R8|YTFP_BACSU(Uncharacterized protein YtfP OS=Bacillus subtilis (strain 168) OX=224308 GN=ytfP PE=4 SV=2)	ref_gene
1905BS17_00075	350	367	340	316	343	237	9.43	8.97	8.37	8.32	9.43	6.84	8.923333333	8.196666667	0.967015101	-0.048389676	0.777335451	0.919199306	no	down	murJ	Lipid II flippase MurJ	1	79642	81303	+	COG5841(D:Cell cycle control, cell division, chromosome partitioning)	COG5841(Stage V sporulation protein SpoVB/SpoIIIF, required for spore cortex synthesis)	CELLULAR PROCESSES AND SIGNALING							PF01943.19(Polysacc_synt:Polysaccharide biosynthesis protein); PF14667.8(Polysacc_synt_C:Polysaccharide biosynthesis C-terminal domain); PF01554.20(MatE:MatE); PF03023.16(MurJ:Lipid II flippase MurJ)	GO:0016021(cellular_component:integral component of membrane); GO:0051301(biological_process:cell division); GO:0005886(cellular_component:plasma membrane)	GO:0009987;GO:0110165	WP_000004343.1(MULTISPECIES: polysaccharide biosynthesis protein [Staphylococcus])	sp|O34674|MURJ_BACSU(Lipid II flippase MurJ OS=Bacillus subtilis (strain 168) OX=224308 GN=murJ PE=1 SV=1)	ref_gene
1905BS17_00076	471	448	551	493	532	474	36.65	31.88	39.38	37.68	42.44	39.81	35.97	39.97666667	1.165945624	0.221500507	0.089018192	0.287039725	no	up	rsuA	Ribosomal small subunit pseudouridine synthase A	1	81300	81995	+	COG1187(J:Translation, ribosomal structure and biogenesis)	COG1187(Pseudouridylate synthase RsuA, specific for 16S rRNA U516 and 23S rRNA U2605)	INFORMATION STORAGE AND PROCESSING	K06183	rsuA	16S rRNA pseudouridine516 synthase [EC:5.4.99.19]				PF00849.24(PseudoU_synth_2:RNA pseudouridylate synthase); PF01479.27(S4:S4 domain)	GO:0001522(biological_process:pseudouridine synthesis); GO:0003723(molecular_function:RNA binding); GO:0009982(molecular_function:pseudouridine synthase activity)	GO:0005488;GO:0009987;GO:0003824;GO:0008152	WP_001217128.1(MULTISPECIES: rRNA pseudouridine synthase [Staphylococcus])	sp|O32068|YTZG_BACSU(Uncharacterized RNA pseudouridine synthase YtzG OS=Bacillus subtilis (strain 168) OX=224308 GN=ytzG PE=3 SV=2)	ref_gene
1905BS17_00077	25092.76	22928.5	24036.72	21272	22257.71	18199	1395.82	1162.62	1225.59	1159.81	1266.79	1089.02	1261.343333	1171.873333	0.978894537	-0.030774659	0.757025586	0.914888103	no	down	-	hypothetical protein	1	82012	82434	+										PF12732.9(YtxH:YtxH-like protein)			WP_050975323.1(YtxH domain-containing protein [Staphylococcus aureus])		ref_gene
1905BS17_00078	1590	1373	1448	1286	1263	1091	52.37	41.1	43.63	41.44	42.48	38.53	45.7	40.81666667	0.94335266	-0.084130891	0.429782196	0.717129369	no	down	-	Putative dipeptidase	1	83111	84520	+	COG0624(E:Amino acid transport and metabolism)	COG0624(Acetylornithine deacetylase/Succinyl-diaminopimelate desuccinylase or related deacylase)	METABOLISM	K01439	dapE	succinyl-diaminopimelate desuccinylase [EC:3.5.1.18]	map00300(Lysine biosynthesis)	Metabolism	Amino acid metabolism	PF01546.30(Peptidase_M20:Peptidase family M20/M25/M40); PF07687.16(M20_dimer:Peptidase dimerisation domain)	GO:0016805(molecular_function:dipeptidase activity); GO:0008270(molecular_function:zinc ion binding); GO:0008237(molecular_function:metallopeptidase activity)	GO:0003824;GO:0005488	WP_000265417.1(MULTISPECIES: Mn(2+)-dependent dipeptidase Sapep [Staphylococcus])	sp|Q2FFY7|PEPVL_STAA3(Putative dipeptidase SAUSA300_1697 OS=Staphylococcus aureus (strain USA300) OX=367830 GN=SAUSA300_1697 PE=3 SV=1)	ref_gene
1905BS17_00079	3194	2978	3067	3152	3191	3145	111.51	94.5	97.98	107.67	113.78	117.77	101.33	113.0733333	1.173808484	0.23119704	0.002192591	0.019456094	no	up	dat	D-alanine aminotransferase	1	84524	85372	+	COG0115(E:Amino acid transport and metabolism); COG0115(H:Coenzyme transport and metabolism)	COG0115(Branched-chain amino acid aminotransferase/4-amino-4-deoxychorismate lyase); COG0115(Branched-chain amino acid aminotransferase/4-amino-4-deoxychorismate lyase)	METABOLISM;METABOLISM	K00824	dat	D-alanine transaminase [EC:2.6.1.21]	map00310(Lysine degradation); map00360(Phenylalanine metabolism); map00330(Arginine and proline metabolism)	Metabolism;Metabolism;Metabolism	Amino acid metabolism;Amino acid metabolism;Amino acid metabolism	PF01063.21(Aminotran_4:Amino-transferase class IV)	GO:0019478(biological_process:D-amino acid catabolic process); GO:0046437(biological_process:D-amino acid biosynthetic process); GO:0019752(biological_process:carboxylic acid metabolic process); GO:0047810(molecular_function:D-alanine:2-oxoglutarate aminotransferase activity); GO:0030170(molecular_function:pyridoxal phosphate binding); GO:0046416(biological_process:D-amino acid metabolic process)	GO:0005488;GO:0009987;GO:0003824;GO:0008152	WP_000411085.1(MULTISPECIES: D-amino-acid transaminase [Staphylococcus])	sp|Q5HF24|DAAA_STAAC(D-alanine aminotransferase OS=Staphylococcus aureus (strain COL) OX=93062 GN=dat PE=3 SV=1)	ref_gene
1905BS17_00080	3587	3300	3462	3552	3510	3171	237.19	199.2	210.02	230.42	237.69	225.9	215.47	231.3366667	1.129954962	0.176265271	0.036739413	0.165220353	no	up	-	hypothetical protein	1	85922	86713	+	COG0510(H:Coenzyme transport and metabolism)	COG0510(Thiamine kinase or a related kinase)	METABOLISM							PF01636.25(APH:Phosphotransferase enzyme family); PF01633.22(Choline_kinase:Choline/ethanolamine kinase); PF02958.22(EcKL:Ecdysteroid kinase-like family); PF19974.1(TCAD9:Ternary complex associated domain 9)	GO:0016740(molecular_function:transferase activity); GO:0016779(molecular_function:nucleotidyltransferase activity)	GO:0003824	AGU61831.1(Phosphotransferase enzyme family protein [Staphylococcus aureus subsp. aureus CN1])	sp|C0SPC1|YTMP_BACSU(Putative phosphotransferase YtmP OS=Bacillus subtilis (strain 168) OX=224308 GN=ytmP PE=3 SV=1)	ref_gene
1905BS17_00081	564	578	647	652	702	801	48.76	45.74	51.4	55.39	62.26	74.82	48.63333333	64.15666667	1.377258957	0.461799846	0.000582178	0.006844291	no	up	trmB	tRNA (guanine-N(7)-)-methyltransferase	1	86728	87372	+	COG0220(J:Translation, ribosomal structure and biogenesis)	COG0220(tRNA G46 N7-methylase TrmB)	INFORMATION STORAGE AND PROCESSING	K03439	trmB	tRNA (guanine-N7-)-methyltransferase [EC:2.1.1.33]				PF02390.19(Methyltransf_4:Putative methyltransferase)	GO:0030488(biological_process:tRNA methylation); GO:0036265(biological_process:RNA (guanine-N7)-methylation); GO:0008176(molecular_function:tRNA (guanine-N7-)-methyltransferase activity); GO:0043527(cellular_component:tRNA methyltransferase complex)	GO:0009987;GO:0008152;GO:0032991;GO:0003824	WP_187470278.1(tRNA (guanosine(46)-N7)-methyltransferase TrmB [Staphylococcus aureus])	sp|Q2FFZ0|TRMB_STAA3(tRNA (guanine-N(7)-)-methyltransferase OS=Staphylococcus aureus (strain USA300) OX=367830 GN=trmB PE=3 SV=1)	ref_gene
1905BS17_00082	1223	1334	1293	1030	1135	844	69.24	68.86	67.11	57.16	65.75	51.41	68.40333333	58.10666667	0.891543058	-0.165623619	0.225243648	0.506622177	no	down	ytnP	putative quorum-quenching lactonase YtnP	1	87843	88685	+	COG0491(R:General function prediction only)	COG0491(Glyoxylase or a related metal-dependent hydrolase, beta-lactamase superfamily II)	POORLY CHARACTERIZED							PF00753.29(Lactamase_B:Metallo-beta-lactamase superfamily); PF12706.9(Lactamase_B_2:Beta-lactamase superfamily domain); PF13483.8(Lactamase_B_3:Beta-lactamase superfamily domain)	GO:0016787(molecular_function:hydrolase activity)	GO:0003824	WP_000689583.1(MULTISPECIES: MBL fold metallo-hydrolase [Staphylococcus])	sp|O34760|YTNP_BACSU(Probable quorum-quenching lactonase YtnP OS=Bacillus subtilis (strain 168) OX=224308 GN=ytnP PE=1 SV=2)	ref_gene
1905BS17_00083	16	47	59	74	79	93	3.39	9.27	11.61	15.57	17.36	21.68	8.09	18.20333333	2.295518216	1.198819881	0.003929035	0.030596477	yes	up	-	hypothetical protein	1	89122	88808	-	COG5584(S:Function unknown)	COG5584(Uncharacterized conserved protein YtzB)	POORLY CHARACTERIZED							PF03413.21(PepSY:Peptidase propeptide and YPEB domain)			WP_001549040.1(MULTISPECIES: PepSY domain-containing protein [unclassified Escherichia])		ref_gene
1905BS17_00084	2077	1934	2006	1923	1706	1623	90.94	77.07	80.43	82.45	76.35	76.32	82.81333333	78.37333333	0.997094236	-0.004198234	0.965465347	0.98848481	no	down	pepA_1	Glutamyl aminopeptidase	1	89206	90282	+	COG1363(E:Amino acid transport and metabolism); COG1363(G:Carbohydrate transport and metabolism)	COG1363(Putative aminopeptidase FrvX); COG1363(Putative aminopeptidase FrvX)	METABOLISM;METABOLISM	K01261	pepA	glutamyl aminopeptidase [EC:3.4.11.7]				PF05343.16(Peptidase_M42:M42 glutamyl aminopeptidase); PF01546.30(Peptidase_M20:Peptidase family M20/M25/M40); PF04389.19(Peptidase_M28:Peptidase family M28)	GO:0004177(molecular_function:aminopeptidase activity); GO:0046872(molecular_function:metal ion binding)	GO:0003824;GO:0005488	WP_001024572.1(MULTISPECIES: M42 family metallopeptidase [Staphylococcus])	sp|O34924|YTOP_BACSU(Putative aminopeptidase YtoP OS=Bacillus subtilis (strain 168) OX=224308 GN=ytoP PE=3 SV=1)	ref_gene
1905BS17_00085	2388	2563	2457	2332	2201	1743	426.4	424.08	406.25	412.31	406.32	340.7	418.91	386.4433333	0.966032339	-0.049856609	0.701439173	0.883904522	no	down	ytpP	Thioredoxin-like protein YtpP	1	90347	90658	+	COG3118(O:Posttranslational modification, protein turnover, chaperones)	COG3118(Chaperedoxin CnoX, contains thioredoxin-like and TPR-like domains, YbbN/TrxSC family)	CELLULAR PROCESSES AND SIGNALING							PF00085.22(Thioredoxin:Thioredoxin); PF14595.8(Thioredoxin_9:Thioredoxin)			WP_000811163.1(MULTISPECIES: thioredoxin family protein [Bacteria])	sp|O34357|YTPP_BACSU(Thioredoxin-like protein YtpP OS=Bacillus subtilis (strain 168) OX=224308 GN=ytpP PE=2 SV=1)	ref_gene
1905BS17_00086	548	602	654	379	381	281	32.13	32.18	35.15	21.78	22.86	17.73	33.15333333	20.79	0.658347521	-0.603078757	0.000170469	0.002547132	no	down	-	hypothetical protein	1	90758	91615	+	COG4848(R:General function prediction only)	COG4848(YtpQ protein involved in methylglyoxal resistance, DUF1444/UPF0354 family)	POORLY CHARACTERIZED							PF07285.13(DUF1444:Protein of unknown function (DUF1444))			WP_001091379.1(MULTISPECIES: DUF1444 domain-containing protein [Staphylococcus])	sp|Q7A528|Y1564_STAAN(UPF0354 protein SA1564 OS=Staphylococcus aureus (strain N315) OX=158879 GN=SA1564 PE=1 SV=1)	ref_gene
1905BS17_00087	849	879	817	670	620	380	84.32	80.06	74.66	65.47	63.25	40.86	79.68	56.52666667	0.747783446	-0.41930756	0.034148084	0.156298346	no	down	pheT_1	Phenylalanine--tRNA ligase beta subunit	1	91644	92240	+	COG0073(J:Translation, ribosomal structure and biogenesis)	COG0073(tRNA-binding EMAP/Myf domain)	INFORMATION STORAGE AND PROCESSING	K06878		tRNA-binding protein				PF01588.22(tRNA_bind:Putative tRNA binding domain); PF14794.8(DUF4479:Domain of unknown function (DUF4479))	GO:0004826(molecular_function:phenylalanine-tRNA ligase activity); GO:0000049(molecular_function:tRNA binding)	GO:0003824;GO:0005488	AFH69972.1(tRNA binding domain protein [Staphylococcus aureus subsp. aureus 71193])	sp|O34943|YTPR_BACSU(Putative tRNA-binding protein YtpR OS=Bacillus subtilis (strain 168) OX=224308 GN=ytpR PE=4 SV=1)	ref_gene
1905BS17_00088	18868	15914	17067	13177	11708	13055	212.9	162.69	175.86	145.18	134.65	157.47	183.8166667	145.7666667	0.837118282	-0.25649661	0.00627749	0.044204873	no	down	-	hypothetical protein	1	92261	96085	+	COG1674(D:Cell cycle control, cell division, chromosome partitioning)	COG1674(DNA segregation ATPase FtsK/SpoIIIE or related protein)	CELLULAR PROCESSES AND SIGNALING	K03466	ftsK	DNA segregation ATPase FtsK/SpoIIIE, S-DNA-T family				PF01580.20(FtsK_SpoIIIE:FtsK/SpoIIIE family); PF17854.3(FtsK_alpha:FtsK alpha domain); PF09397.12(FtsK_gamma:Ftsk gamma domain)	GO:0007059(biological_process:chromosome segregation); GO:0016021(cellular_component:integral component of membrane); GO:0005524(molecular_function:ATP binding); GO:0003677(molecular_function:DNA binding)	GO:0005488;GO:0009987;GO:0110165	WP_000118319.1(DNA translocase FtsK [Staphylococcus aureus])	sp|C0SP86|SFTA_BACSU(DNA translocase SftA OS=Bacillus subtilis (strain 168) OX=224308 GN=sftA PE=1 SV=1)	ref_gene
1905BS17_00089	5142	4340	5135	4179	4259	4933	172.95	132.66	158.02	137.51	146.29	177.93	154.5433333	153.91	1.047531771	0.066994001	0.548229591	0.802771064	no	up	murC	UDP-N-acetylmuramate--L-alanine ligase	1	96109	97422	+	COG0773(M:Cell wall/membrane/envelope biogenesis)	COG0773(UDP-N-acetylmuramate-alanine ligase MurC and related ligases, MurC/Mpl family)	CELLULAR PROCESSES AND SIGNALING	K01924	murC	UDP-N-acetylmuramate--alanine ligase [EC:6.3.2.8]	map00550(Peptidoglycan biosynthesis)	Metabolism	Glycan biosynthesis and metabolism	PF01225.27(Mur_ligase:Mur ligase family, catalytic domain); PF08245.14(Mur_ligase_M:Mur ligase middle domain); PF02875.23(Mur_ligase_C:Mur ligase family, glutamate ligase domain)	GO:0005737(cellular_component:cytoplasm); GO:0008763(molecular_function:UDP-N-acetylmuramate-L-alanine ligase activity); GO:0051301(biological_process:cell division); GO:0071555(biological_process:cell wall organization); GO:0008360(biological_process:regulation of cell shape); GO:0005524(molecular_function:ATP binding); GO:0009252(biological_process:peptidoglycan biosynthetic process); GO:000704…	GO:0005488;GO:0065007;GO:0110165;GO:0009987;GO:0003824;GO:0008152	EES92641.1(UDP-N-acetylmuramate--L-alanine ligase [Staphylococcus aureus subsp. aureus USA300_TCH959])	sp|A7X3H5|MURC_STAA1(UDP-N-acetylmuramate--L-alanine ligase OS=Staphylococcus aureus (strain Mu3 / ATCC 700698) OX=418127 GN=murC PE=3 SV=1)	ref_gene
1905BS17_00090	4421	6186	5296	5187	4822	3105	475.66	611.04	524.6	549.44	533.23	362.06	537.1	481.5766667	0.937104154	-0.093718691	0.643507944	0.853443231	no	down	-	hypothetical protein	1	97496	97987	+	COG4768(S:Function unknown)	COG4768(Uncharacterized conserved protein YoxC, contains an MCP-like domain)	POORLY CHARACTERIZED							PF06103.13(DUF948:Bacterial protein of unknown function (DUF948)); PF04513.14(Baculo_PEP_C:Baculovirus polyhedron envelope protein, PEP, C terminus); PF06009.14(Laminin_II:Laminin Domain II); PF03623.15(Focal_AT:Focal adhesion targeting region)	GO:0016021(cellular_component:integral component of membrane); GO:0005886(cellular_component:plasma membrane)	GO:0110165	WP_117423547.1(DUF948 domain-containing protein [Staphylococcus aureus])	sp|Q7A531|Y1560_STAAN(UPF0478 protein SA1560 OS=Staphylococcus aureus (strain N315) OX=158879 GN=SA1560 PE=1 SV=1)	ref_gene
1905BS17_00091	28283	25581	29306	28035	26423	28839	1058	870.11	1003.31	1026.33	1009.72	1157.51	977.14	1064.52	1.145556808	0.196049004	0.019739074	0.10678851	no	up	-	hypothetical protein	1	98061	99260	+											GO:0016021(cellular_component:integral component of membrane)	GO:0110165	WP_000193964.1(hypothetical protein [Staphylococcus aureus])		ref_gene
1905BS17_00092	1896	2003	1796	1703	1630	1522	79.56	76.48	69	69.96	69.9	68.57	75.01333333	69.47666667	0.972598335	-0.040083973	0.700899287	0.883904522	no	down	aroA_1	Protein AroA(G)	1	99956	101047	+	COG1605(E:Amino acid transport and metabolism)	COG1605(Chorismate mutase)	METABOLISM	K13853	aroG	3-deoxy-7-phosphoheptulonate synthase / chorismate mutase [EC:2.5.1.54 5.4.99.5]	map00400(Phenylalanine, tyrosine and tryptophan biosynthesis)	Metabolism	Amino acid metabolism	PF00793.22(DAHP_synth_1:DAHP synthetase I family); PF01817.23(CM_2:Chorismate mutase type II); PF03102.16(NeuB:NeuB family)	GO:0003849(molecular_function:3-deoxy-7-phosphoheptulonate synthase activity); GO:0046417(biological_process:chorismate metabolic process); GO:0004106(molecular_function:chorismate mutase activity); GO:0016832(molecular_function:aldehyde-lyase activity); GO:0009073(biological_process:aromatic amino acid family biosynthetic process)	GO:0009987;GO:0003824;GO:0008152	WP_000066378.1(MULTISPECIES: bifunctional 3-deoxy-7-phosphoheptulonate synthase/chorismate mutase [Staphylococcus])	sp|P39912|AROG_BACSU(Protein AroA(G) OS=Bacillus subtilis (strain 168) OX=224308 GN=aroA PE=1 SV=1)	ref_gene
1905BS17_00093	10690	9141	10581	9885	11244	11062	507.87	395.43	460.46	459.99	546.18	564.7	454.5866667	523.6233333	1.211769445	0.277115233	0.005252977	0.03825753	no	up	ccpA	Catabolite control protein A	1	101587	102576	+	COG1609(K:Transcription)	COG1609(DNA-binding transcriptional regulator, LacI/PurR family)	INFORMATION STORAGE AND PROCESSING	K02529	lacI	LacI family transcriptional regulator				PF13377.8(Peripla_BP_3:Periplasmic binding protein-like domain); PF13407.8(Peripla_BP_4:Periplasmic binding protein domain); PF00532.23(Peripla_BP_1:Periplasmic binding proteins and sugar binding domain of LacI family); PF00356.23(LacI:Bacterial regulatory proteins, lacI family)	GO:0006355(biological_process:regulation of transcription, DNA-templated); GO:0003677(molecular_function:DNA binding)	GO:0005488;GO:0065007	WP_000219071.1(MULTISPECIES: catabolite control protein A [Staphylococcus])	sp|Q5HF38|CCPA_STAAC(Catabolite control protein A OS=Staphylococcus aureus (strain COL) OX=93062 GN=ccpA PE=3 SV=1)	ref_gene
1905BS17_00094	185	163	153	98	115	75	7.71	6.18	5.84	4	4.9	3.36	6.576666667	4.086666667	0.656785868	-0.60650501	0.005500543	0.039686162	no	down	acuC	Acetoin utilization protein AcuC	1	103843	102674	-	COG0123(Q:Secondary metabolites biosynthesis, transport and catabolism)	COG0123(Acetoin utilization deacetylase AcuC or a related deacetylase)	METABOLISM	K04768	acuC	acetoin utilization protein AcuC				PF00850.21(Hist_deacetyl:Histone deacetylase domain)	GO:0045150(biological_process:acetoin catabolic process)	GO:0009987;GO:0008152	AGU61816.1(Acetoin utilization acuC protein [Staphylococcus aureus subsp. aureus CN1])	sp|Q5HF39|ACUC_STAAC(Acetoin utilization protein AcuC OS=Staphylococcus aureus (strain COL) OX=93062 GN=acuC PE=3 SV=1)	ref_gene
1905BS17_00095	99	100	97	78	73	56	8.59	7.95	7.74	6.65	6.5	5.25	8.093333333	6.133333333	0.79817577	-0.325221611	0.166608989	0.418964624	no	down	acuA	Acetoin utilization protein AcuA	1	104500	103868	-	COG3153(R:General function prediction only)	COG3153(Predicted N-acetyltransferase YhbS)	POORLY CHARACTERIZED	K04766	acuA	acetoin utilization protein AcuA [EC:2.3.1.-]					GO:0019152(molecular_function:acetoin dehydrogenase activity); GO:0008080(molecular_function:N-acetyltransferase activity); GO:0045150(biological_process:acetoin catabolic process)	GO:0009987;GO:0003824;GO:0008152	WP_001016006.1(MULTISPECIES: GNAT family N-acetyltransferase [Staphylococcus])	sp|Q65G33|ACUA_BACLD(Acetoin utilization protein AcuA OS=Bacillus licheniformis (strain ATCC 14580 / DSM 13 / JCM 2505 / NBRC 12200 / NCIMB 9375 / NRRL NRS-1264 / Gibson 46) OX=279010 GN=acuA PE=1 SV=1)	ref_gene
1905BS17_00096	3528	2799	3160	2253	2335	2974	91.15	65.65	74.65	56.91	61.57	82.31	77.15	66.93	0.913481682	-0.130552297	0.35566683	0.656429638	no	down	acsA_1	Acetyl-coenzyme A synthetase	1	104669	106375	+	COG0365(I:Lipid transport and metabolism)	COG0365(Acyl-coenzyme A synthetase/AMP-(fatty) acid ligase)	METABOLISM	K01895	acs	acetyl-CoA synthetase [EC:6.2.1.1]	map00630(Glyoxylate and dicarboxylate metabolism); map00640(Propanoate metabolism); map00720(Carbon fixation pathways in prokaryotes); map00620(Pyruvate metabolism); map00680(Methane metabolism); map00010(Glycolysis / Gluconeogenesis)	Metabolism;Metabolism;Metabolism;Metabolism;Metabolism;Metabolism	Carbohydrate metabolism;Carbohydrate metabolism;Energy metabolism;Carbohydrate metabolism;Energy metabolism;Carbohydrate metabolism	PF00501.30(AMP-binding:AMP-binding enzyme); PF13193.8(AMP-binding_C:AMP-binding enzyme C-terminal domain)	GO:0006631(biological_process:fatty acid metabolic process); GO:0016874(molecular_function:ligase activity)	GO:0003824;GO:0009987;GO:0008152	WP_155560627.1(acetate--CoA ligase [Staphylococcus aureus])	sp|P39062|ACSA_BACSU(Acetyl-coenzyme A synthetase OS=Bacillus subtilis (strain 168) OX=224308 GN=acsA PE=1 SV=1)	ref_gene
1905BS17_00097	9270	8970	9562	8904	8780	9053	248.03	217.91	233.94	232.94	239.76	259.5	233.2933333	244.0666667	1.099088134	0.136307078	0.061726642	0.230207574	no	up	fhs	Formate--tetrahydrofolate ligase	1	106815	108482	+	COG2759(F:Nucleotide transport and metabolism)	COG2759(Formyltetrahydrofolate synthetase)	METABOLISM	K01938	fhs	formate--tetrahydrofolate ligase [EC:6.3.4.3]	map00720(Carbon fixation pathways in prokaryotes); map00670(One carbon pool by folate)	Metabolism;Metabolism	Energy metabolism;Metabolism of cofactors and vitamins	PF01268.21(FTHFS:Formate--tetrahydrofolate ligase)	GO:0004329(molecular_function:formate-tetrahydrofolate ligase activity); GO:0035999(biological_process:tetrahydrofolate interconversion); GO:0005524(molecular_function:ATP binding)	GO:0009987;GO:0003824;GO:0008152;GO:0005488	EVX46793.1(formate-tetrahydrofolate ligase [Staphylococcus aureus F70893])	sp|Q2YTF6|FTHS_STAAB(Formate--tetrahydrofolate ligase OS=Staphylococcus aureus (strain bovine RF122 / ET3-1) OX=273036 GN=fhs PE=3 SV=1)	ref_gene
1905BS17_00098	240	208	233	210	223	243	3.94	3.1	3.5	3.37	3.73	4.27	3.513333333	3.79	1.135810976	0.183722759	0.231659035	0.515702006	no	up	isdH	Iron-regulated surface determinant protein H	1	108816	111503	+	COG5386(P:Inorganic ion transport and metabolism)	COG5386(Heme-binding NEAT domain)	METABOLISM	K25121	isdH	iron-regulated surface determinant protein H				PF05031.14(NEAT:Iron Transport-associated domain); PF04650.19(YSIRK_signal:YSIRK type signal peptide); PF10049.11(DUF2283:Protein of unknown function (DUF2283))	GO:0005618(cellular_component:cell wall); GO:0005576(cellular_component:extracellular region); GO:0020037(molecular_function:heme binding)	GO:0005488;GO:0110165	WP_216766028.1(haptoglobin-binding heme uptake protein HarA [Staphylococcus aureus])	sp|Q2YTF7|ISDH_STAAB(Iron-regulated surface determinant protein H OS=Staphylococcus aureus (strain bovine RF122 / ET3-1) OX=273036 GN=isdH PE=3 SV=2)	ref_gene
1905BS17_00099	110	107	101	92	83	92	6.05	5.36	5.09	4.96	4.67	5.44	5.5	5.023333333	0.95918513	-0.060118802	0.772402699	0.919199306	no	down	mrcA	Penicillin-binding protein 1A	1	112610	111705	-	COG0744(M:Cell wall/membrane/envelope biogenesis)	COG0744(Penicillin-binding protein 1B/1F, peptidoglycan transglycosylase/transpeptidase)	CELLULAR PROCESSES AND SIGNALING	K12551	sgtA	monofunctional glycosyltransferase [EC:2.4.1.129]	map00550(Peptidoglycan biosynthesis)	Metabolism	Glycan biosynthesis and metabolism	PF00912.24(Transgly:Transglycosylase)	GO:0009252(biological_process:peptidoglycan biosynthetic process); GO:0008955(molecular_function:peptidoglycan glycosyltransferase activity); GO:0016021(cellular_component:integral component of membrane); GO:0008658(molecular_function:penicillin binding); GO:0016740(molecular_function:transferase activity); GO:0046677(biological_process:response to antibiotic); GO:0016757(molecular_function:trans…	GO:0005488;GO:0110165;GO:0009987;GO:0003824;GO:0008152;GO:0050896	WP_000184370.1(MULTISPECIES: penicillin-binding protein [Staphylococcus])	sp|A7GHV1|PBPA_CLOBL(Penicillin-binding protein 1A OS=Clostridium botulinum (strain Langeland / NCTC 10281 / Type F) OX=441772 GN=pbpA PE=3 SV=1)	ref_gene
1905BS17_00100	189	186	163	129	152	135	7.22	6.46	5.7	4.82	5.93	5.53	6.46	5.426666667	0.883251906	-0.179103138	0.322600394	0.624701098	no	down	tyrS	Tyrosine--tRNA ligase	1	112991	114253	+	COG0162(J:Translation, ribosomal structure and biogenesis)	COG0162(Tyrosyl-tRNA synthetase)	INFORMATION STORAGE AND PROCESSING	K01866	tyrS	tyrosyl-tRNA synthetase [EC:6.1.1.1]	map00970(Aminoacyl-tRNA biosynthesis)	Genetic Information Processing	Translation	PF00579.27(tRNA-synt_1b:tRNA synthetases class I (W and Y)); PF01479.27(S4:S4 domain)	GO:0006437(biological_process:tyrosyl-tRNA aminoacylation); GO:0005737(cellular_component:cytoplasm); GO:0004831(molecular_function:tyrosine-tRNA ligase activity); GO:0003723(molecular_function:RNA binding); GO:0005524(molecular_function:ATP binding)	GO:0110165;GO:0009987;GO:0003824;GO:0008152;GO:0005488	WP_000186041.1(MULTISPECIES: tyrosine--tRNA ligase [Staphylococcus])	sp|A7X3G2|SYY_STAA1(Tyrosine--tRNA ligase OS=Staphylococcus aureus (strain Mu3 / ATCC 700698) OX=418127 GN=tyrS PE=3 SV=1)	ref_gene
1905BS17_00101	4130	4192	4359	3596	3582	3354	149.62	138.07	144.51	127.48	132.55	130.35	144.0666667	130.1266667	0.948485724	-0.076302035	0.35666971	0.657157557	no	down	-	hypothetical protein	1	115621	114347	-	COG0265(O:Posttranslational modification, protein turnover, chaperones)	COG0265(Periplasmic serine protease, S1-C subfamily, contain C-terminal PDZ domain)	CELLULAR PROCESSES AND SIGNALING	K04771	degP	serine protease Do [EC:3.4.21.107]	map02020(Two-component system); map01503(Cationic antimicrobial peptide (CAMP) resistance)	Environmental Information Processing;Human Diseases	Signal transduction;Drug resistance: antimicrobial	PF13365.8(Trypsin_2:Trypsin-like peptidase domain); PF13180.8(PDZ_2:PDZ domain); PF00089.28(Trypsin:Trypsin); PF17820.3(PDZ_6:PDZ domain); PF14685.8(Tricorn_PDZ:Tricorn protease PDZ domain)	GO:0004252(molecular_function:serine-type endopeptidase activity); GO:0016021(cellular_component:integral component of membrane); GO:0005886(cellular_component:plasma membrane)	GO:0003824;GO:0110165	WP_029549614.1(trypsin-like peptidase domain-containing protein [Staphylococcus aureus])	sp|O34358|HTRA_BACSU(Serine protease Do-like HtrA OS=Bacillus subtilis (strain 168) OX=224308 GN=htrA PE=2 SV=2)	ref_gene
1905BS17_00102	32	36	31	41	23	15	3.03	3.12	2.7	3.81	2.23	1.53	2.95	2.523333333	0.907855222	-0.139465849	0.751287295	0.914316752	no	down	plsC	1-acyl-sn-glycerol-3-phosphate acyltransferase	1	115793	116410	+	COG0204(I:Lipid transport and metabolism)	COG0204(1-acyl-sn-glycerol-3-phosphate acyltransferase)	METABOLISM	K00655	plsC	1-acyl-sn-glycerol-3-phosphate acyltransferase [EC:2.3.1.51]	map00564(Glycerophospholipid metabolism); map00561(Glycerolipid metabolism)	Metabolism;Metabolism	Lipid metabolism;Lipid metabolism	PF01553.23(Acyltransferase:Acyltransferase)	GO:0006654(biological_process:phosphatidic acid biosynthetic process); GO:0003841(molecular_function:1-acylglycerol-3-phosphate O-acyltransferase activity); GO:0016746(molecular_function:transferase activity, transferring acyl groups)	GO:0009987;GO:0003824;GO:0008152	WP_000287588.1(MULTISPECIES: 1-acyl-sn-glycerol-3-phosphate acyltransferase [Staphylococcus])	sp|O07584|PLSC_BACSU(1-acyl-sn-glycerol-3-phosphate acyltransferase OS=Bacillus subtilis (strain 168) OX=224308 GN=plsC PE=1 SV=1)	ref_gene
1905BS17_00103	150	144	186	159	145	90	4.8	4.19	5.45	4.98	4.74	3.09	4.813333333	4.27	0.937216382	-0.093545922	0.702106064	0.884012578	no	down	nagE	PTS system N-acetylglucosamine-specific EIICBA component	1	116538	118004	+	COG1263(G:Carbohydrate transport and metabolism)	COG1263(Phosphotransferase system IIC components, glucose/maltose/N-acetylglucosamine-specific)	METABOLISM	K02804	nagE	N-acetylglucosamine PTS system EIICBA or EIICB component [EC:2.7.1.193]	map00520(Amino sugar and nucleotide sugar metabolism); map02060(Phosphotransferase system (PTS))	Metabolism;Environmental Information Processing	Carbohydrate metabolism;Membrane transport	PF02378.20(PTS_EIIC:Phosphotransferase system, EIIC); PF00367.22(PTS_EIIB:phosphotransferase system, EIIB)	GO:0015572(molecular_function:N-acetylglucosamine transmembrane transporter activity); GO:0103111(molecular_function:D-glucosamine PTS permease activity); GO:0008982(molecular_function:protein-N(PI)-phosphohistidine-sugar phosphotransferase activity); GO:0016021(cellular_component:integral component of membrane); GO:0016301(molecular_function:kinase activity); GO:0019866(cellular_component:organe…	GO:0110165;GO:0005215;GO:0003824;GO:0051179	WP_000276353.1(MULTISPECIES: N-acetylglucosamine-specific PTS transporter subunit IIBC [Staphylococcus])	sp|O34521|PTWCB_BACSU(PTS system N-acetylglucosamine-specific EIICB component OS=Bacillus subtilis (strain 168) OX=224308 GN=nagP PE=2 SV=1)	ref_gene
1905BS17_00104	1126	1172	1172	974	1057	970	43.99	41.64	41.91	37.25	42.19	40.67	42.51333333	40.03666667	0.987649116	-0.01792951	0.860069775	0.955358081	no	down	-	hypothetical protein	1	118111	119241	+	COG0546(C:Energy production and conversion)	COG0546(Phosphoglycolate phosphatase, HAD superfamily)	METABOLISM							PF13242.8(Hydrolase_like:HAD-hyrolase-like); PF13419.8(HAD_2:Haloacid dehalogenase-like hydrolase); PF00702.28(Hydrolase:haloacid dehalogenase-like hydrolase)	GO:0016787(molecular_function:hydrolase activity)	GO:0003824	WP_000721716.1(HAD family hydrolase [Staphylococcus aureus])		ref_gene
1905BS17_00105	1	1	1	0	0	2	0.12	0.11	0.11	0	0	0.25	0.113333333	0.083333333	0.766530345	-0.383585189	0.862884045	1	no	down	-	IS1182 family transposase ISSau3	1	119681	120220	+	COG3666(X:Mobilome: prophages, transposons)	COG3666(Transposase, IS1182 family)	CELLULAR PROCESSES AND SIGNALING							PF05598.13(DUF772:Transposase domain (DUF772))			AGW34165.1(IS1272-like transposase, degenerate [Staphylococcus aureus subsp. aureus SA957])		ref_gene
1905BS17_00106	0	2.01	5.04	0	1.01	2.01	0	0.12	0.31	0	0.07	0.14	0.143333333	0.07	0.491074618	-1.02598584	0.572387308	1	no	down	-	IS1182 family transposase ISSau3	1	120525	121331	+	COG3666(X:Mobilome: prophages, transposons)	COG3666(Transposase, IS1182 family)	CELLULAR PROCESSES AND SIGNALING							PF01609.23(DDE_Tnp_1:Transposase DDE domain); PF13751.8(DDE_Tnp_1_6:Transposase DDE domain)			WP_215401272.1(transposase, partial [Staphylococcus aureus])		ref_gene
1905BS17_00107	174	168	150	174	179	125	5.05	4.43	3.98	4.94	5.3	3.89	4.486666667	4.71	1.108822058	0.149027862	0.458794165	0.739949364	no	up	serA	D-3-phosphoglycerate dehydrogenase	1	122991	121387	-	COG0111(H:Coenzyme transport and metabolism)	COG0111(Phosphoglycerate dehydrogenase or related dehydrogenase)	METABOLISM	K00058	serA	D-3-phosphoglycerate dehydrogenase / 2-oxoglutarate reductase [EC:1.1.1.95 1.1.1.399]	map00680(Methane metabolism); map00270(Cysteine and methionine metabolism); map00260(Glycine, serine and threonine metabolism)	Metabolism;Metabolism;Metabolism	Energy metabolism;Amino acid metabolism;Amino acid metabolism	PF02826.21(2-Hacid_dh_C:D-isomer specific 2-hydroxyacid dehydrogenase, NAD binding domain); PF00389.32(2-Hacid_dh:D-isomer specific 2-hydroxyacid dehydrogenase, catalytic domain); PF19304.1(PGDH_inter:D-3-phosphoglycerate dehydrogenase intervening domain); PF01842.27(ACT:ACT domain)	GO:0051287(molecular_function:NAD binding); GO:0008720(molecular_function:D-lactate dehydrogenase activity); GO:0004617(molecular_function:phosphoglycerate dehydrogenase activity); GO:0006564(biological_process:L-serine biosynthetic process)	GO:0005488;GO:0009987;GO:0003824;GO:0008152	WP_000808838.1(phosphoglycerate dehydrogenase [Staphylococcus aureus])	sp|P35136|SERA_BACSU(D-3-phosphoglycerate dehydrogenase OS=Bacillus subtilis (strain 168) OX=224308 GN=serA PE=3 SV=3)	ref_gene
1905BS17_00108	187	171	158	197	185	172	7.16	5.96	5.54	7.39	7.24	7.07	6.22	7.233333333	1.226510276	0.294559322	0.077774181	0.263340647	no	up	-	Soluble hydrogenase 42 kDa subunit	1	124138	122978	-	COG0075(E:Amino acid transport and metabolism); COG0075(F:Nucleotide transport and metabolism)	COG0075(Archaeal aspartate aminotransferase or a related aminotransferase, includes purine catabolism protein PucG); COG0075(Archaeal aspartate aminotransferase or a related aminotransferase, includes purine catabolism protein PucG)	METABOLISM;METABOLISM							PF00266.21(Aminotran_5:Aminotransferase class-V)	GO:0008483(molecular_function:transaminase activity); GO:0004760(molecular_function:serine-pyruvate transaminase activity); GO:0008453(molecular_function:alanine-glyoxylate transaminase activity); GO:0003824(molecular_function:catalytic activity)	GO:0003824	WP_000291428.1(MULTISPECIES: alanine--glyoxylate aminotransferase family protein [Staphylococcus])	sp|P14776|DHSS_SYNP1(Soluble hydrogenase, small subunit OS=Synechococcus sp. (strain PCC 6716) OX=32048 PE=3 SV=1)	ref_gene
1905BS17_00109	1695	1612	1775	2040	2118	2159	247.33	217.07	239.22	294	318.69	343.31	234.54	318.6666667	1.421164022	0.507073071	8.82E-09	6.59E-07	no	up	-	hypothetical protein	1	124698	124252	-	COG1764(V:Defense mechanisms)	COG1764(Organic hydroperoxide reductase OsmC/OhrA)	CELLULAR PROCESSES AND SIGNALING							PF02566.21(OsmC:OsmC-like protein)			WP_000553932.1(MULTISPECIES: OsmC family protein [Bacteria])	sp|O31790|YMAD_BACSU(Uncharacterized protein YmaD OS=Bacillus subtilis (strain 168) OX=224308 GN=ymaD PE=3 SV=1)	ref_gene
1905BS17_00110	527	575	568	448	428	442	35.13	34.99	34.74	29.3	29.22	31.74	34.95333333	30.08666667	0.900937345	-0.150501316	0.210180983	0.484012043	no	down	glpQ_1	Glycerophosphodiester phosphodiesterase	1	124778	125521	+	COG0584(I:Lipid transport and metabolism)	COG0584(Glycerophosphoryl diester phosphodiesterase)	METABOLISM	K01126	glpQ	glycerophosphoryl diester phosphodiesterase [EC:3.1.4.46]	map00564(Glycerophospholipid metabolism)	Metabolism	Lipid metabolism	PF03009.19(GDPD:Glycerophosphoryl diester phosphodiesterase family)	GO:0008889(molecular_function:glycerophosphodiester phosphodiesterase activity); GO:0006629(biological_process:lipid metabolic process); GO:0008081(molecular_function:phosphoric diester hydrolase activity)	GO:0003824;GO:0008152	WP_000174273.1(MULTISPECIES: glycerophosphoryl diester phosphodiesterase [Staphylococcus])	sp|O07592|YHDW_BACSU(Putative glycerophosphodiester phosphodiesterase YhdW OS=Bacillus subtilis (strain 168) OX=224308 GN=yhdW PE=3 SV=1)	ref_gene
1905BS17_00111	2029	2084	1959	1975	2039	1679	137.24	128.7	121.58	131.07	141.26	122.38	129.1733333	131.57	1.069954959	0.097550066	0.380191421	0.679416151	no	up	rpsD	30S ribosomal protein S4	1	126339	125737	-	COG0522(J:Translation, ribosomal structure and biogenesis)	COG0522(Ribosomal protein S4 or related protein)	INFORMATION STORAGE AND PROCESSING	K02986	rpsD	small subunit ribosomal protein S4	map03010(Ribosome)	Genetic Information Processing	Translation	PF00163.21(Ribosomal_S4:Ribosomal protein S4/S9 N-terminal domain); PF01479.27(S4:S4 domain)	GO:0003735(molecular_function:structural constituent of ribosome); GO:0019843(molecular_function:rRNA binding); GO:0015935(cellular_component:small ribosomal subunit); GO:0006412(biological_process:translation); GO:0045903(biological_process:positive regulation of translational fidelity)	GO:0005488;GO:0005198;GO:0065007;GO:0009987;GO:0008152;GO:0032991	WP_000090512.1(MULTISPECIES: 30S ribosomal protein S4 [Bacteria])	sp|A7X3F0|RS4_STAA1(30S ribosomal protein S4 OS=Staphylococcus aureus (strain Mu3 / ATCC 700698) OX=418127 GN=rpsD PE=3 SV=1)	ref_gene
1905BS17_00112	163	204	201	169	226	148	19.46	22.4	22.12	19.89	27.76	19.18	21.32666667	22.27666667	1.09013406	0.124505562	0.565673365	0.813365224	no	up	msrC	Free methionine-R-sulfoxide reductase	1	127047	126583	-	COG1956(V:Defense mechanisms); COG1956(T:Signal transduction mechanisms)	COG1956(GAF domain-containing protein, putative methionine-R-sulfoxide reductase); COG1956(GAF domain-containing protein, putative methionine-R-sulfoxide reductase)	CELLULAR PROCESSES AND SIGNALING;CELLULAR PROCESSES AND SIGNALING	K08968	msrC	L-methionine (R)-S-oxide reductase [EC:1.8.4.14]	map00270(Cysteine and methionine metabolism)	Metabolism	Amino acid metabolism	PF13185.8(GAF_2:GAF domain); PF01590.28(GAF:GAF domain)			WP_000207856.1(MULTISPECIES: GAF domain-containing protein [Bacteria])	sp|O34553|YTSP_BACSU(Protein YtsP OS=Bacillus subtilis (strain 168) OX=224308 GN=ytsP PE=3 SV=2)	ref_gene
1905BS17_00113	9718	9904	10481	9548	9479	9087	257.02	237.82	253.46	246.9	255.86	257.47	249.4333333	253.41	1.066648053	0.093084228	0.243246091	0.529969846	no	up	ezrA	Septation ring formation regulator EzrA	1	127184	128878	+	COG4477(D:Cell cycle control, cell division, chromosome partitioning)	COG4477(Septation ring formation regulator EzrA)	CELLULAR PROCESSES AND SIGNALING	K06286	ezrA	septation ring formation regulator				PF06160.14(EzrA:Septation ring formation regulator, EzrA); PF16454.7(PI3K_P85_iSH2:Phosphatidylinositol 3-kinase regulatory subunit P85 inter-SH2 domain)	GO:0005940(cellular_component:septin ring); GO:0016021(cellular_component:integral component of membrane); GO:0005886(cellular_component:plasma membrane); GO:0000921(biological_process:septin ring assembly); GO:0000917(biological_process:barrier septum assembly)	GO:0110165;GO:0009987	WP_047230722.1(septation ring formation regulator EzrA [Staphylococcus aureus])	sp|A6U2I4|EZRA_STAA2(Septation ring formation regulator EzrA OS=Staphylococcus aureus (strain JH1) OX=359787 GN=ezrA PE=3 SV=1)	ref_gene
1905BS17_00114	103	118	96	90	100	87	4.19	4.37	3.58	3.58	4.16	3.8	4.046666667	3.846666667	0.996804457	-0.004617576	0.98317305	0.994050486	no	down	iscS_1	Cysteine desulfurase IscS	1	129180	130346	+	COG1104(E:Amino acid transport and metabolism)	COG1104(Cysteine desulfurase/Cysteine sulfinate desulfinase IscS or related enzyme, NifS family)	METABOLISM	K04487	iscS	cysteine desulfurase [EC:2.8.1.7]	map00730(Thiamine metabolism); map04122(Sulfur relay system)	Metabolism;Genetic Information Processing	Metabolism of cofactors and vitamins;Folding, sorting and degradation	PF00266.21(Aminotran_5:Aminotransferase class-V)			WP_001824174.1(cysteine desulfurase [Staphylococcus aureus])	sp|O34874|ISCS2_BACSU(Putative cysteine desulfurase IscS 2 OS=Bacillus subtilis (strain 168) OX=224308 GN=iscS2 PE=3 SV=1)	ref_gene
1905BS17_00115	435	456	450	415	365	378	16.56	15.78	15.68	15.46	14.19	15.44	16.00666667	15.03	0.985796695	-0.02063795	0.869339525	0.957717565	no	down	thiI	putative tRNA sulfurtransferase	1	130346	131569	+	COG0301(H:Coenzyme transport and metabolism); COG0301(J:Translation, ribosomal structure and biogenesis)	COG0301(Adenylyl- and sulfurtransferase ThiI (thiamine and tRNA 4-thiouridine biosynthesis)); COG0301(Adenylyl- and sulfurtransferase ThiI (thiamine and tRNA 4-thiouridine biosynthesis))	METABOLISM;INFORMATION STORAGE AND PROCESSING	K03151	thiI	tRNA uracil 4-sulfurtransferase [EC:2.8.1.4]	map00730(Thiamine metabolism); map04122(Sulfur relay system)	Metabolism;Genetic Information Processing	Metabolism of cofactors and vitamins;Folding, sorting and degradation	PF02568.16(ThiI:Thiamine biosynthesis protein (ThiI)); PF02926.19(THUMP:THUMP domain); PF06508.15(QueC:Queuosine biosynthesis protein QueC)	GO:0005737(cellular_component:cytoplasm); GO:0004810(molecular_function:tRNA adenylyltransferase activity); GO:0000049(molecular_function:tRNA binding); GO:0009229(biological_process:thiamine diphosphate biosynthetic process); GO:0016783(molecular_function:sulfurtransferase activity); GO:0034227(biological_process:tRNA thio-modification); GO:0005524(molecular_function:ATP binding); GO:0009228(bio…	GO:0110165;GO:0005488;GO:0003824;GO:0008152;GO:0009987	WP_000872649.1(MULTISPECIES: tRNA 4-thiouridine(8) synthase ThiI [Staphylococcus])	sp|Q2YTF0|THII_STAAB(Probable tRNA sulfurtransferase OS=Staphylococcus aureus (strain bovine RF122 / ET3-1) OX=273036 GN=thiI PE=3 SV=1)	ref_gene
1905BS17_00116	362	354	433	344	363	308	21.9	19.54	24.03	20.41	22.48	20.06	21.82333333	20.98333333	1.009638206	0.013838409	0.923850643	0.979585771	no	up	yfcA	putative membrane transporter protein YfcA	1	131613	132383	+	COG0730(P:Inorganic ion transport and metabolism)	COG0730(Sulfite exporter TauE/SafE/YfcA and related permeases, UPF0721 family)	METABOLISM	K07090		uncharacterized protein				PF01925.21(TauE:Sulfite exporter TauE/SafE)	GO:0016021(cellular_component:integral component of membrane); GO:0005886(cellular_component:plasma membrane)	GO:0110165	WP_000365324.1(MULTISPECIES: TSUP family transporter [Staphylococcus])	sp|P46490|Y198_HAEIN(Probable membrane transporter protein HI_0198 OS=Haemophilus influenzae (strain ATCC 51907 / DSM 11121 / KW20 / Rd) OX=71421 GN=HI_0198 PE=3 SV=2)	ref_gene
1905BS17_00117	1647	1931	1776	1790	1818	989	216.65	233.96	215.52	232.29	246.31	141.48	222.0433333	206.6933333	0.977370094	-0.033023134	0.87678673	0.961516643	no	down	tpx	Thiol peroxidase	1	132481	132975	+	COG2077(O:Posttranslational modification, protein turnover, chaperones)	COG2077(Peroxiredoxin)	CELLULAR PROCESSES AND SIGNALING	K11065	tpx	thioredoxin-dependent peroxiredoxin [EC:1.11.1.24]				PF08534.12(Redoxin:Redoxin); PF00578.23(AhpC-TSA:AhpC/TSA family)	GO:0008379(molecular_function:thioredoxin peroxidase activity)	GO:0016209;GO:0003824	WP_000136257.1(MULTISPECIES: thiol peroxidase [Staphylococcus])	sp|Q6GFZ4|TPX_STAAR(Thiol peroxidase OS=Staphylococcus aureus (strain MRSA252) OX=282458 GN=tpx PE=3 SV=1)	ref_gene
1905BS17_00118	487	447	512	556	576	606	22.64	18.92	21.8	25.32	27.38	30.27	21.12	27.65666667	1.374727751	0.459145938	7.73E-05	0.001421019	no	up	-	hypothetical protein	1	133098	134045	+	COG0827(L:Replication, recombination and repair)	COG0827(Adenine-specific DNA N6-methylase)	INFORMATION STORAGE AND PROCESSING	K00571		site-specific DNA-methyltransferase (adenine-specific) [EC:2.1.1.72]				PF02384.18(N6_Mtase:N-6 DNA Methylase); PF05175.16(MTS:Methyltransferase small domain); PF00398.22(RrnaAD:Ribosomal RNA adenine dimethylase)	GO:0006306(biological_process:DNA methylation); GO:0008170(molecular_function:N-methyltransferase activity); GO:0003677(molecular_function:DNA binding)	GO:0005488;GO:0009987;GO:0003824;GO:0008152	WP_000840587.1(MULTISPECIES: class I SAM-dependent methyltransferase [Staphylococcus])	sp|P37876|YTXK_BACSU(Uncharacterized protein YtxK OS=Bacillus subtilis (strain 168) OX=224308 GN=ytxK PE=4 SV=2)	ref_gene
1905BS17_00119	2895	2604	2851	2360	2354	2470	111.84	91.48	100.81	89.23	92.91	102.4	101.3766667	94.84666667	0.984010288	-0.023254695	0.779773973	0.919529797	no	down	ackA	Acetate kinase	1	134133	135335	+	COG0282(C:Energy production and conversion)	COG0282(Acetate kinase)	METABOLISM	K00925	ackA	acetate kinase [EC:2.7.2.1]	map00680(Methane metabolism); map00720(Carbon fixation pathways in prokaryotes); map00640(Propanoate metabolism); map00620(Pyruvate metabolism); map00430(Taurine and hypotaurine metabolism)	Metabolism;Metabolism;Metabolism;Metabolism;Metabolism	Energy metabolism;Energy metabolism;Carbohydrate metabolism;Carbohydrate metabolism;Metabolism of other amino acids	PF00871.19(Acetate_kinase:Acetokinase family)	GO:0005737(cellular_component:cytoplasm); GO:0006085(biological_process:acetyl-CoA biosynthetic process); GO:0006082(biological_process:organic acid metabolic process); GO:0008776(molecular_function:acetate kinase activity); GO:0000287(molecular_function:magnesium ion binding); GO:0005524(molecular_function:ATP binding)	GO:0110165;GO:0005488;GO:0003824;GO:0008152;GO:0009987	WP_000040069.1(MULTISPECIES: acetate kinase [Bacteria])	sp|Q2FG27|ACKA_STAA3(Acetate kinase OS=Staphylococcus aureus (strain USA300) OX=367830 GN=ackA PE=3 SV=1)	ref_gene
1905BS17_00120	15279	17854	13734	12453	10205	7432	1639.63	1758.93	1356.87	1315.64	1125.54	864.33	1585.143333	1101.836667	0.730208698	-0.45361924	0.015223863	0.087273431	no	down	-	Putative universal stress protein	1	136081	135581	-	COG0589(T:Signal transduction mechanisms)	COG0589(Nucleotide-binding universal stress protein, UspA family)	CELLULAR PROCESSES AND SIGNALING							PF00582.28(Usp:Universal stress protein family)	GO:0005737(cellular_component:cytoplasm)	GO:0110165	WP_000634175.1(MULTISPECIES: universal stress protein [Bacteria])	sp|Q7A551|Y1532_STAAN(Putative universal stress protein SA1532 OS=Staphylococcus aureus (strain N315) OX=158879 GN=SA1532 PE=1 SV=1)	ref_gene
1905BS17_00121	2593	2151	2259	2037	1919	2040	77.56	58.44	61.8	59.59	58.6	65.4	65.93333333	61.19666667	0.979589601	-0.029750636	0.76085347	0.915871432	no	down	ald2	Alanine dehydrogenase 2	1	136222	137340	+	COG0686(E:Amino acid transport and metabolism)	COG0686(Alanine dehydrogenase (includes sporulation protein SpoVN))	METABOLISM	K00259	ald	alanine dehydrogenase [EC:1.4.1.1]	map00250(Alanine, aspartate and glutamate metabolism); map00430(Taurine and hypotaurine metabolism)	Metabolism;Metabolism	Amino acid metabolism;Metabolism of other amino acids	PF01262.23(AlaDh_PNT_C:Alanine dehydrogenase/PNT, C-terminal domain); PF05222.17(AlaDh_PNT_N:Alanine dehydrogenase/PNT, N-terminal domain); PF02826.21(2-Hacid_dh_C:D-isomer specific 2-hydroxyacid dehydrogenase, NAD binding domain); PF01488.22(Shikimate_DH:Shikimate / quinate 5-dehydrogenase); PF00070.29(Pyr_redox:Pyridine nucleotide-disulphide oxidoreductase); PF07992.16(Pyr_redox_2:Pyridine nucl…	GO:0000286(molecular_function:alanine dehydrogenase activity); GO:0000166(molecular_function:nucleotide binding); GO:0042853(biological_process:L-alanine catabolic process); GO:0006524(biological_process:alanine catabolic process)	GO:0005488;GO:0009987;GO:0003824;GO:0008152	AGP28695.1(Alanine dehydrogenase 2 [Staphylococcus aureus])	sp|Q2FG29|DHA2_STAA3(Alanine dehydrogenase 2 OS=Staphylococcus aureus (strain USA300) OX=367830 GN=ald2 PE=3 SV=1)	ref_gene
1905BS17_00122	1831	1705	1588	1733	1534	1515	73.91	62.61	58.68	68.48	63.27	65.64	65.06666667	65.79666667	1.065824463	0.091969851	0.383702547	0.682791811	no	up	-	putative peptidase	1	138711	137656	-	COG0006(E:Amino acid transport and metabolism)	COG0006(Xaa-Pro aminopeptidase)	METABOLISM	K01271	pepQ	Xaa-Pro dipeptidase [EC:3.4.13.9]				PF00557.26(Peptidase_M24:Metallopeptidase family M24); PF01321.20(Creatinase_N:Creatinase/Prolidase N-terminal domain)	GO:0016787(molecular_function:hydrolase activity); GO:0046872(molecular_function:metal ion binding); GO:0004177(molecular_function:aminopeptidase activity)	GO:0003824;GO:0005488	WP_000161673.1(MULTISPECIES: Xaa-Pro peptidase family protein [Staphylococcus])	sp|Q7A552|Y1530_STAAN(Uncharacterized peptidase SA1530 OS=Staphylococcus aureus (strain N315) OX=158879 GN=SA1530 PE=1 SV=2)	ref_gene
1905BS17_00123	16258	16378	15627	11368	11411	11069	1154.43	1062.33	1018.43	792.24	830.14	847.37	1078.396667	823.25	0.800808923	-0.320470046	4.54E-05	0.000938547	no	down	-	hypothetical protein	1	138886	139575	+	COG2220(G:Carbohydrate transport and metabolism)	COG2220(L-ascorbate lactonase UlaG, metallo-beta-lactamase superfamily)	METABOLISM							PF13483.8(Lactamase_B_3:Beta-lactamase superfamily domain); PF12706.9(Lactamase_B_2:Beta-lactamase superfamily domain); PF00753.29(Lactamase_B:Metallo-beta-lactamase superfamily)	GO:0016787(molecular_function:hydrolase activity)	GO:0003824	WP_000777188.1(MULTISPECIES: metal-dependent hydrolase [Staphylococcus])	sp|P99149|Y1529_STAAN(UPF0173 metal-dependent hydrolase SA1529 OS=Staphylococcus aureus (strain N315) OX=158879 GN=SA1529 PE=1 SV=1)	ref_gene
1905BS17_00124	9902	10746	9638	7968	7547	6170	1395.7	1396.86	1254.2	1108.81	1096.48	947.05	1348.92	1050.78	0.816197712	-0.293009429	0.018141771	0.100038909	no	down	-	hypothetical protein	1	140376	139963	-	COG0589(T:Signal transduction mechanisms)	COG0589(Nucleotide-binding universal stress protein, UspA family)	CELLULAR PROCESSES AND SIGNALING							PF00582.28(Usp:Universal stress protein family)			AFH69936.1(Putative transcription factor [Staphylococcus aureus subsp. aureus 71193])	sp|Q57997|Y577_METJA(Universal stress protein MJ0577 OS=Methanocaldococcus jannaschii (strain ATCC 43067 / DSM 2661 / JAL-1 / JCM 10045 / NBRC 100440) OX=243232 GN=MJ0577 PE=1 SV=1)	ref_gene
1905BS17_00125	1481	1304	1402	1285	1147	1085	40.52	32.39	35.07	34.38	32.03	31.8	35.99333333	32.73666667	0.960070569	-0.058787642	0.567490596	0.813727336	no	down	guaB_1	Inosine-5'-monophosphate dehydrogenase	1	140581	141879	+	COG4109(K:Transcription)	COG4109(Predicted transcriptional regulator containing CBS domains)	INFORMATION STORAGE AND PROCESSING							PF07085.14(DRTGG:DRTGG domain); PF00571.30(CBS:CBS domain); PF03061.24(4HBT:Thioesterase superfamily); PF08279.14(HTH_11:HTH domain); PF00392.23(GntR:Bacterial regulatory proteins, gntR family); PF13551.8(HTH_29:Winged helix-turn helix)	GO:0003677(molecular_function:DNA binding)	GO:0005488	WP_000160435.1(MULTISPECIES: CBS domain-containing protein [Staphylococcus])	sp|O34921|YTOI_BACSU(Uncharacterized protein YtoI OS=Bacillus subtilis (strain 168) OX=224308 GN=ytoI PE=4 SV=1)	ref_gene
1905BS17_00126	881	825	870	798	752	572	47.35	40.41	42.85	42.03	41.35	33.06	43.53666667	38.81333333	0.940604935	-0.088339193	0.532312385	0.794083613	no	down	nrnA	Bifunctional oligoribonuclease and PAP phosphatase NrnA	1	142273	143214	+	COG0618(F:Nucleotide transport and metabolism); COG0618(T:Signal transduction mechanisms)	COG0618(nanoRNase/pAp phosphatase, hydrolyzes c-di-AMP and oligoRNAs); COG0618(nanoRNase/pAp phosphatase, hydrolyzes c-di-AMP and oligoRNAs)	METABOLISM;CELLULAR PROCESSES AND SIGNALING	K06881	nrnA	bifunctional oligoribonuclease and PAP phosphatase NrnA [EC:3.1.3.7 3.1.13.3]	map00920(Sulfur metabolism)	Metabolism	Energy metabolism	PF01368.22(DHH:DHH family); PF02272.21(DHHA1:DHHA1 domain)	GO:0016787(molecular_function:hydrolase activity); GO:0003676(molecular_function:nucleic acid binding)	GO:0003824;GO:0005488	WP_000626083.1(MULTISPECIES: pApA hydrolase Pde2 [Staphylococcus])	sp|O34600|NRNA_BACSU(Bifunctional oligoribonuclease and PAP phosphatase NrnA OS=Bacillus subtilis (strain 168) OX=224308 GN=nrnA PE=1 SV=1)	ref_gene
1905BS17_00127	4760	4175	4691	4221	4416	4661	65.23	51.85	58.71	56.49	61.69	68.3	58.59666667	62.16	1.116774755	0.159338234	0.0783877	0.264644187	no	up	dnaE	DNA polymerase III subunit alpha	1	143235	146432	+	COG0587(L:Replication, recombination and repair)	COG0587(DNA polymerase III, alpha subunit)	INFORMATION STORAGE AND PROCESSING	K02337	dnaE	DNA polymerase III subunit alpha [EC:2.7.7.7]	map03430(Mismatch repair); map03440(Homologous recombination); map03030(DNA replication)	Genetic Information Processing;Genetic Information Processing;Genetic Information Processing	Replication and repair;Replication and repair;Replication and repair	PF07733.14(DNA_pol3_alpha:Bacterial DNA polymerase III alpha NTPase domain); PF17657.3(DNA_pol3_finger:Bacterial DNA polymerase III alpha subunit finger domain); PF14579.8(HHH_6:Helix-hairpin-helix motif); PF02811.21(PHP:PHP domain); PF01336.27(tRNA_anti-codon:OB-fold nucleic acid binding domain)	GO:0003887(molecular_function:DNA-directed DNA polymerase activity); GO:0005737(cellular_component:cytoplasm); GO:0008408(molecular_function:3'-5' exonuclease activity); GO:0006260(biological_process:DNA replication); GO:0003676(molecular_function:nucleic acid binding)	GO:0005488;GO:0110165;GO:0009987;GO:0003824;GO:0008152	WP_000226897.1(MULTISPECIES: DNA polymerase III subunit alpha [Staphylococcus])	sp|Q6G8M4|DPO3A_STAAS(DNA polymerase III subunit alpha OS=Staphylococcus aureus (strain MSSA476) OX=282459 GN=dnaE PE=3 SV=1)	ref_gene
1905BS17_00128	719	688	690	626	663	580	25.82	22.46	22.68	22	24.32	22.34	23.65333333	22.88666667	1.018264549	0.026112428	0.811081016	0.931777596	no	up	-	NAD-dependent malic enzyme	1	146882	148111	+	COG0281(C:Energy production and conversion)	COG0281(Malic enzyme)	METABOLISM	K00027	sfcA	malate dehydrogenase (oxaloacetate-decarboxylating) [EC:1.1.1.38]	map00620(Pyruvate metabolism); map02020(Two-component system)	Metabolism;Environmental Information Processing	Carbohydrate metabolism;Signal transduction	PF00390.21(malic:Malic enzyme, N-terminal domain); PF03949.17(Malic_M:Malic enzyme, NAD binding domain)	GO:0051287(molecular_function:NAD binding); GO:0004471(molecular_function:malate dehydrogenase (decarboxylating) (NAD+) activity); GO:0046872(molecular_function:metal ion binding); GO:0008948(molecular_function:oxaloacetate decarboxylase activity)	GO:0005488;GO:0003824	WP_000058390.1(MULTISPECIES: NAD-dependent malic enzyme 4 [Staphylococcus])	sp|O34962|MAO4_BACSU(Probable NAD-dependent malic enzyme 4 OS=Bacillus subtilis (strain 168) OX=224308 GN=ytsJ PE=3 SV=1)	ref_gene
1905BS17_00129	1099	933	1088	964	959	1025	67.09	51.96	60.91	57.71	59.93	67.36	59.98666667	61.66666667	1.081331667	0.112809096	0.277763416	0.573723805	no	up	accD	Acetyl-coenzyme A carboxylase carboxyl transferase subunit beta	1	148306	149163	+	COG0777(I:Lipid transport and metabolism)	COG0777(Acetyl-CoA carboxylase beta subunit)	METABOLISM	K01963	accD	acetyl-CoA carboxylase carboxyl transferase subunit beta [EC:6.4.1.2 2.1.3.15]	map00720(Carbon fixation pathways in prokaryotes); map00640(Propanoate metabolism); map00061(Fatty acid biosynthesis); map00620(Pyruvate metabolism)	Metabolism;Metabolism;Metabolism;Metabolism	Energy metabolism;Carbohydrate metabolism;Lipid metabolism;Carbohydrate metabolism	PF01039.24(Carboxyl_trans:Carboxyl transferase domain); PF17848.3(zf-ACC:Acetyl-coA carboxylase zinc finger domain)	GO:0006633(biological_process:fatty acid biosynthetic process); GO:0009317(cellular_component:acetyl-CoA carboxylase complex); GO:0016743(molecular_function:carboxyl- or carbamoyltransferase activity); GO:0008270(molecular_function:zinc ion binding); GO:0003989(molecular_function:acetyl-CoA carboxylase activity); GO:0005524(molecular_function:ATP binding); GO:2001295(biological_process:malonyl-Co…	GO:0005488;GO:0003824;GO:0008152;GO:0009987;GO:0032991	WP_000471567.1(MULTISPECIES: acetyl-CoA carboxylase, carboxyltransferase subunit beta [Staphylococcus])	sp|A7X3C8|ACCD_STAA1(Acetyl-coenzyme A carboxylase carboxyl transferase subunit beta OS=Staphylococcus aureus (strain Mu3 / ATCC 700698) OX=418127 GN=accD PE=3 SV=1)	ref_gene
1905BS17_00130	1216	1177	1130	1081	1024	999	65.1	57.42	55.44	56.72	56.08	57.52	59.32	56.77333333	1.006286754	0.009041477	0.924799176	0.979585771	no	up	accA	Acetyl-coenzyme A carboxylase carboxyl transferase subunit alpha	1	149163	150107	+	COG0825(I:Lipid transport and metabolism)	COG0825(Acetyl-CoA carboxylase alpha subunit)	METABOLISM	K01962	accA	acetyl-CoA carboxylase carboxyl transferase subunit alpha [EC:6.4.1.2 2.1.3.15]	map00720(Carbon fixation pathways in prokaryotes); map00640(Propanoate metabolism); map00061(Fatty acid biosynthesis); map00620(Pyruvate metabolism)	Metabolism;Metabolism;Metabolism;Metabolism	Energy metabolism;Carbohydrate metabolism;Lipid metabolism;Carbohydrate metabolism	PF03255.16(ACCA:Acetyl co-enzyme A carboxylase carboxyltransferase alpha subunit); PF01039.24(Carboxyl_trans:Carboxyl transferase domain)	GO:0006633(biological_process:fatty acid biosynthetic process); GO:0009317(cellular_component:acetyl-CoA carboxylase complex); GO:0016743(molecular_function:carboxyl- or carbamoyltransferase activity); GO:0003989(molecular_function:acetyl-CoA carboxylase activity); GO:0005524(molecular_function:ATP binding); GO:2001295(biological_process:malonyl-CoA biosynthetic process)	GO:0005488;GO:0003824;GO:0008152;GO:0009987;GO:0032991	WP_000883646.1(MULTISPECIES: acetyl-CoA carboxylase carboxyltransferase subunit alpha [Staphylococcus])	sp|Q2YTE1|ACCA_STAAB(Acetyl-coenzyme A carboxylase carboxyl transferase subunit alpha OS=Staphylococcus aureus (strain bovine RF122 / ET3-1) OX=273036 GN=accA PE=3 SV=1)	ref_gene
1905BS17_00131	5610	5025	5193	4658	4379	4532	286.61	233.87	243.09	233.17	228.81	248.92	254.5233333	236.9666667	0.980077488	-0.029032277	0.711683825	0.889058024	no	down	pfkA	ATP-dependent 6-phosphofructokinase	1	150376	151344	+	COG0205(G:Carbohydrate transport and metabolism)	COG0205(6-phosphofructokinase)	METABOLISM	K00850	pfkA	6-phosphofructokinase 1 [EC:2.7.1.11]	map04919(Thyroid hormone signaling pathway); map00051(Fructose and mannose metabolism); map00052(Galactose metabolism); map00680(Methane metabolism); map00010(Glycolysis / Gluconeogenesis); map04922(Glucagon signaling pathway); map04152(AMPK signaling pathway); map03018(RNA degradation); map05230(Central carbon metabolism in cancer); map00030(Pentose phosphate pathway); map04066(HIF-1 signaling p…	Organismal Systems;Metabolism;Metabolism;Metabolism;Metabolism;Organismal Systems;Environmental Information Processing;Genetic Information Processing;Human Diseases;Metabolism;Environmental Information Processing	Endocrine system;Carbohydrate metabolism;Carbohydrate metabolism;Energy metabolism;Carbohydrate metabolism;Endocrine system;Signal transduction;Folding, sorting and degradation;Cancer: overview;Carbohydrate metabolism;Signal transduction	PF00365.22(PFK:Phosphofructokinase)	GO:0005737(cellular_component:cytoplasm); GO:0005945(cellular_component:6-phosphofructokinase complex); GO:0006002(biological_process:fructose 6-phosphate metabolic process); GO:0016208(molecular_function:AMP binding); GO:0030388(biological_process:fructose 1,6-bisphosphate metabolic process); GO:0070095(molecular_function:fructose-6-phosphate binding); GO:0061621(biological_process:canonical gly…	GO:0005488;GO:0110165;GO:0003824;GO:0008152;GO:0009987;GO:0032991	WP_000717561.1(MULTISPECIES: 6-phosphofructokinase [Staphylococcus])	sp|A6U2G5|PFKA_STAA2(ATP-dependent 6-phosphofructokinase OS=Staphylococcus aureus (strain JH1) OX=359787 GN=pfkA PE=3 SV=1)	ref_gene
1905BS17_00132	10388	10014	9344	10216	9789	8072	268.22	234.74	220.59	257.89	257.94	223.26	241.1833333	246.3633333	1.077299968	0.107420016	0.346089207	0.647720035	no	up	pyk	Pyruvate kinase	1	151366	153123	+	COG0469(G:Carbohydrate transport and metabolism)	COG0469(Pyruvate kinase)	METABOLISM	K00873	pyk	pyruvate kinase [EC:2.7.1.40]	map05165(Human papillomavirus infection); map05203(Viral carcinogenesis); map00230(Purine metabolism); map00620(Pyruvate metabolism); map00010(Glycolysis / Gluconeogenesis); map04922(Glucagon signaling pathway); map05230(Central carbon metabolism in cancer); map04930(Type II diabetes mellitus)	Human Diseases;Human Diseases;Metabolism;Metabolism;Metabolism;Organismal Systems;Human Diseases;Human Diseases	Infectious disease: viral;Cancer: overview;Nucleotide metabolism;Carbohydrate metabolism;Carbohydrate metabolism;Endocrine system;Cancer: overview;Endocrine and metabolic disease	PF00224.23(PK:Pyruvate kinase, barrel domain); PF02887.18(PK_C:Pyruvate kinase, alpha/beta domain); PF00391.25(PEP-utilizers:PEP-utilising enzyme, mobile domain)	GO:0030955(molecular_function:potassium ion binding); GO:0000287(molecular_function:magnesium ion binding); GO:0004743(molecular_function:pyruvate kinase activity); GO:0016301(molecular_function:kinase activity); GO:0005524(molecular_function:ATP binding)	GO:0005488;GO:0003824	WP_001232650.1(MULTISPECIES: pyruvate kinase [Staphylococcus])	sp|Q2YTE3|KPYK_STAAB(Pyruvate kinase OS=Staphylococcus aureus (strain bovine RF122 / ET3-1) OX=273036 GN=pyk PE=3 SV=1)	ref_gene
1905BS17_00133	4411	4399	4185	4889	4569	4047	152.84	138.54	132.68	165.74	161.68	150.4	141.3533333	159.2733333	1.18606549	0.246183672	0.014933925	0.085823747	no	up	cycA_1	D-serine/D-alanine/glycine transporter	1	154831	153470	-	COG1113(E:Amino acid transport and metabolism)	COG1113(L-asparagine transporter or related permease)	METABOLISM	K11737	cycA	D-serine/D-alanine/glycine transporter				PF00324.23(AA_permease:Amino acid permease); PF13520.8(AA_permease_2:Amino acid permease)	GO:0016021(cellular_component:integral component of membrane); GO:0055085(biological_process:transmembrane transport)	GO:0009987;GO:0051179;GO:0110165	WP_000818529.1(amino acid permease [Staphylococcus aureus])	sp|P0AAE1|CYCA_ECO57(D-serine/D-alanine/glycine transporter OS=Escherichia coli O157:H7 OX=83334 GN=cycA PE=3 SV=1)	ref_gene
1905BS17_00134	3457	3112	3176	2548	2502	2261	139.68	114.38	117.48	100.78	103.3	98.06	123.8466667	100.7133333	0.857390408	-0.221975818	0.013232149	0.07853497	no	down	citZ	Citrate synthase 2	1	155179	156300	+	COG0372(C:Energy production and conversion)	COG0372(Citrate synthase)	METABOLISM	K01647	gltA	citrate synthase [EC:2.3.3.1]	map00020(Citrate cycle (TCA cycle)); map00630(Glyoxylate and dicarboxylate metabolism)	Metabolism;Metabolism	Carbohydrate metabolism;Carbohydrate metabolism	PF00285.23(Citrate_synt:Citrate synthase, C-terminal domain)	GO:0005737(cellular_component:cytoplasm); GO:0006099(biological_process:tricarboxylic acid cycle); GO:0036440(molecular_function:citrate synthase activity)	GO:0003824;GO:0008152;GO:0110165	CAC7354731.1(isocitrate dehydrogenase [Staphylococcus aureus])	sp|P39120|CISY2_BACSU(Citrate synthase 2 OS=Bacillus subtilis (strain 168) OX=224308 GN=citZ PE=1 SV=2)	ref_gene
1905BS17_00135	6873	6093	6447	5636	5520	5822	260.64	210.11	223.76	209.17	213.85	236.91	231.5033333	219.9766667	1.000240005	0.000346213	0.996511653	0.998235722	no	up	icd	Isocitrate dehydrogenase [NADP]	1	156349	157617	+	COG0538(C:Energy production and conversion)	COG0538(Isocitrate dehydrogenase)	METABOLISM	K00031	icd	isocitrate dehydrogenase [EC:1.1.1.42]	map00020(Citrate cycle (TCA cycle)); map04146(Peroxisome); map00480(Glutathione metabolism); map00720(Carbon fixation pathways in prokaryotes); map05230(Central carbon metabolism in cancer)	Metabolism;Cellular Processes;Metabolism;Metabolism;Human Diseases	Carbohydrate metabolism;Transport and catabolism;Metabolism of other amino acids;Energy metabolism;Cancer: overview	PF00180.22(Iso_dh:Isocitrate/isopropylmalate dehydrogenase)	GO:0004450(molecular_function:isocitrate dehydrogenase (NADP+) activity); GO:0006099(biological_process:tricarboxylic acid cycle); GO:0000287(molecular_function:magnesium ion binding); GO:0006097(biological_process:glyoxylate cycle); GO:0051287(molecular_function:NAD binding)	GO:0005488;GO:0009987;GO:0003824;GO:0008152	ADL23552.1(isocitrate dehydrogenase, NADP-dependent [Staphylococcus aureus subsp. aureus JKD6159])	sp|Q5HF79|IDH_STAAC(Isocitrate dehydrogenase [NADP] OS=Staphylococcus aureus (strain COL) OX=93062 GN=icd PE=3 SV=1)	ref_gene
1905BS17_00136	1085	1045	1037	774	757	563	83.5	73.52	73.28	58.49	59.71	46.75	76.76666667	54.98333333	0.754718703	-0.405989068	0.003946146	0.030596477	no	down	phoP	Alkaline phosphatase synthesis transcriptional regulatory protein PhoP	1	158006	158710	+	COG0745(T:Signal transduction mechanisms); COG0745(K:Transcription)	COG0745(DNA-binding response regulator, OmpR family, contains REC and winged-helix (wHTH) domain); COG0745(DNA-binding response regulator, OmpR family, contains REC and winged-helix (wHTH) domain)	CELLULAR PROCESSES AND SIGNALING;INFORMATION STORAGE AND PROCESSING	K07658	phoB1	two-component system, OmpR family, alkaline phosphatase synthesis response regulator PhoP	map02020(Two-component system)	Environmental Information Processing	Signal transduction	PF00072.26(Response_reg:Response regulator receiver domain); PF00486.30(Trans_reg_C:Transcriptional regulatory protein, C terminal)	GO:0000160(biological_process:phosphorelay signal transduction system); GO:0003677(molecular_function:DNA binding); GO:0006355(biological_process:regulation of transcription, DNA-templated)	GO:0065007;GO:0009987;GO:0005488	WP_000080026.1(MULTISPECIES: response regulator transcription factor [Staphylococcus])	sp|P13792|PHOP_BACSU(Alkaline phosphatase synthesis transcriptional regulatory protein PhoP OS=Bacillus subtilis (strain 168) OX=224308 GN=phoP PE=1 SV=4)	ref_gene
1905BS17_00137	2137	2469	2206	1866	1650	1825	58.7	61.58	55.41	50.12	46.26	53.71	58.56333333	50.03	0.894041527	-0.161586251	0.167531217	0.420826789	no	down	sasA	Adaptive-response sensory-kinase SasA	1	158707	160371	+	COG5002(T:Signal transduction mechanisms)	COG5002(Sensor histidine kinase WalK)	CELLULAR PROCESSES AND SIGNALING	K07636	phoR	two-component system, OmpR family, phosphate regulon sensor histidine kinase PhoR [EC:2.7.13.3]	map02020(Two-component system)	Environmental Information Processing	Signal transduction	PF02518.28(HATPase_c:Histidine kinase-, DNA gyrase B-, and HSP90-like ATPase); PF00512.27(HisKA:His Kinase A (phospho-acceptor) domain); PF00989.27(PAS:PAS fold); PF08448.12(PAS_4:PAS fold); PF12860.9(PAS_7:PAS fold); PF13581.8(HATPase_c_2:Histidine kinase-like ATPase domain); PF14501.8(HATPase_c_5:GHKL domain); PF13426.9(PAS_9:PAS domain)			ALR00013.1(histidine kinase [Staphylococcus aureus])	sp|P23545|PHOR_BACSU(Alkaline phosphatase synthesis sensor protein PhoR OS=Bacillus subtilis (strain 168) OX=224308 GN=phoR PE=1 SV=1)	ref_gene
1905BS17_00138	189	174	232	201	221	284	5.83	4.87	6.54	6.06	6.96	9.38	5.746666667	7.466666667	1.358914006	0.442454164	0.026993209	0.131890867	no	up	-	hypothetical protein	1	160870	162357	+										PF19528.1(DUF6056:Family of unknown function (DUF6056))			WP_153912089.1(hypothetical protein [Staphylococcus aureus])		ref_gene
1905BS17_00139	3131	2651	3043	2433	2275	2182	52.64	40.41	46.74	39.96	39	39.25	46.59666667	39.40333333	0.893021994	-0.163232387	0.078072935	0.263966304	no	down	polA	DNA polymerase I	1	162650	165280	+	COG0258(L:Replication, recombination and repair)	COG0258(5'-3' exonuclease Xni/ExoIX (flap endonuclease))	INFORMATION STORAGE AND PROCESSING	K02335	polA	DNA polymerase I [EC:2.7.7.7]	map03440(Homologous recombination); map03410(Base excision repair); map03420(Nucleotide excision repair); map03030(DNA replication)	Genetic Information Processing;Genetic Information Processing;Genetic Information Processing;Genetic Information Processing	Replication and repair;Replication and repair;Replication and repair;Replication and repair	PF00476.22(DNA_pol_A:DNA polymerase family A); PF02739.18(5_3_exonuc_N:5'-3' exonuclease, N-terminal resolvase-like domain); PF01367.22(5_3_exonuc:5'-3' exonuclease, C-terminal SAM fold); PF01612.22(DNA_pol_A_exo1:3'-5' exonuclease)	GO:0003887(molecular_function:DNA-directed DNA polymerase activity); GO:0008408(molecular_function:3'-5' exonuclease activity); GO:0006281(biological_process:DNA repair); GO:0006261(biological_process:DNA-dependent DNA replication); GO:0003677(molecular_function:DNA binding)	GO:0005488;GO:0009987;GO:0003824;GO:0008152;GO:0050896	WP_153912088.1(DNA polymerase I [Staphylococcus aureus])	sp|O34996|DPO1_BACSU(DNA polymerase I OS=Bacillus subtilis (strain 168) OX=224308 GN=polA PE=3 SV=1)	ref_gene
1905BS17_00140	953	807	924	835	872	956	55.71	43.02	49.52	47.86	52.17	60.14	49.41666667	53.39	1.135725603	0.183614314	0.106208544	0.316663663	no	up	mutM	Formamidopyrimidine-DNA glycosylase	1	165296	166168	+	COG0266(L:Replication, recombination and repair)	COG0266(Formamidopyrimidine-DNA glycosylase)	INFORMATION STORAGE AND PROCESSING	K10563	mutM	formamidopyrimidine-DNA glycosylase [EC:3.2.2.23 4.2.99.18]	map03410(Base excision repair)	Genetic Information Processing	Replication and repair	PF01149.26(Fapy_DNA_glyco:Formamidopyrimidine-DNA glycosylase N-terminal domain); PF06831.16(H2TH:Formamidopyrimidine-DNA glycosylase H2TH domain); PF06827.16(zf-FPG_IleRS:Zinc finger found in FPG and IleRS)	GO:0006284(biological_process:base-excision repair); GO:0006285(biological_process:base-excision repair, AP site formation); GO:0140078(molecular_function:class I DNA-(apurinic or apyrimidinic site) endonuclease activity); GO:0019104(molecular_function:DNA N-glycosylase activity); GO:0008534(molecular_function:oxidized purine nucleobase lesion DNA N-glycosylase activity); GO:0003906(molecular_fun…	GO:0005488;GO:0009987;GO:0003824;GO:0008152;GO:0050896	WP_001114460.1(bifunctional DNA-formamidopyrimidine glycosylase/DNA-(apurinic or apyrimidinic site) lyase [Staphylococcus aureus])	sp|B8F586|FPG_HAEPS(Formamidopyrimidine-DNA glycosylase OS=Haemophilus parasuis serovar 5 (strain SH0165) OX=557723 GN=mutM PE=3 SV=1)	ref_gene
1905BS17_00141	2643	2255	2434	2293	2346	2242	221.08	172.61	187.07	188.45	201.28	202.56	193.5866667	197.43	1.073532593	0.102365993	0.240329406	0.525592922	no	up	coaE	Dephospho-CoA kinase	1	166184	166807	+	COG0237(H:Coenzyme transport and metabolism)	COG0237(Dephospho-CoA kinase)	METABOLISM	K00859	coaE	dephospho-CoA kinase [EC:2.7.1.24]	map00770(Pantothenate and CoA biosynthesis)	Metabolism	Metabolism of cofactors and vitamins	PF01121.22(CoaE:Dephospho-CoA kinase); PF13238.8(AAA_18:AAA domain); PF13671.8(AAA_33:AAA domain)	GO:0005737(cellular_component:cytoplasm); GO:0015937(biological_process:coenzyme A biosynthetic process); GO:0005524(molecular_function:ATP binding); GO:0004140(molecular_function:dephospho-CoA kinase activity)	GO:0003824;GO:0110165;GO:0009987;GO:0008152;GO:0005488	WP_111037588.1(dephospho-CoA kinase [Staphylococcus aureus])	sp|Q2FG49|COAE_STAA3(Dephospho-CoA kinase OS=Staphylococcus aureus (strain USA300) OX=367830 GN=coaE PE=3 SV=1)	ref_gene
1905BS17_00142	4103	4711	4143	4005	3812	3379	191.19	199.86	176.82	182.78	181.61	169.17	189.29	177.8533333	0.984779847	-0.022126857	0.850895621	0.95112579	no	down	gapA2	Glyceraldehyde-3-phosphate dehydrogenase 2	1	166977	168002	+	COG0057(G:Carbohydrate transport and metabolism)	COG0057(Glyceraldehyde-3-phosphate dehydrogenase/erythrose-4-phosphate dehydrogenase)	METABOLISM	K00134	gapA	glyceraldehyde 3-phosphate dehydrogenase (phosphorylating) [EC:1.2.1.12]	map00710(Carbon fixation in photosynthetic organisms); map00010(Glycolysis / Gluconeogenesis); map05010(Alzheimer disease); map05130(Pathogenic Escherichia coli infection); map05132(Salmonella infection); map05415(Diabetic cardiomyopathy); map04066(HIF-1 signaling pathway)	Metabolism;Metabolism;Human Diseases;Human Diseases;Human Diseases;Human Diseases;Environmental Information Processing	Energy metabolism;Carbohydrate metabolism;Neurodegenerative disease;Infectious disease: bacterial;Infectious disease: bacterial;Cardiovascular disease;Signal transduction	PF02800.22(Gp_dh_C:Glyceraldehyde 3-phosphate dehydrogenase, C-terminal domain); PF00044.26(Gp_dh_N:Glyceraldehyde 3-phosphate dehydrogenase, NAD binding domain)	GO:0005737(cellular_component:cytoplasm); GO:0004365(molecular_function:glyceraldehyde-3-phosphate dehydrogenase (NAD+) (phosphorylating) activity); GO:0051287(molecular_function:NAD binding); GO:0050661(molecular_function:NADP binding); GO:0006006(biological_process:glucose metabolic process); GO:0006096(biological_process:glycolytic process)	GO:0005488;GO:0110165;GO:0009987;GO:0003824;GO:0008152	QBS02454.1(Type i glyceraldehyde-3-phosphate dehydrogenase [Staphylococcus aureus])	sp|Q6GG19|G3P2_STAAR(Glyceraldehyde-3-phosphate dehydrogenase 2 OS=Staphylococcus aureus (strain MRSA252) OX=282458 GN=gapA2 PE=3 SV=1)	ref_gene
1905BS17_00143	1444	1186	1282	1126	1085	1152	204.93	155.24	167.98	157.78	158.73	178.06	176.05	164.8566667	0.98373674	-0.023655811	0.818341869	0.93406138	no	down	nrdR	Transcriptional repressor NrdR	1	168212	168682	+	COG1327(K:Transcription)	COG1327(Transcriptional regulator NrdR, contains Zn-ribbon and ATP-cone domains)	INFORMATION STORAGE AND PROCESSING	K07738	nrdR	transcriptional repressor NrdR				PF03477.18(ATP-cone:ATP cone domain)	GO:0045892(biological_process:negative regulation of transcription, DNA-templated); GO:0008270(molecular_function:zinc ion binding); GO:0005524(molecular_function:ATP binding); GO:0003677(molecular_function:DNA binding)	GO:0065007;GO:0005488	BBD86468.1(transcriptional regulator [Staphylococcus argenteus])	sp|A7X3B0|NRDR_STAA1(Transcriptional repressor NrdR OS=Staphylococcus aureus (strain Mu3 / ATCC 700698) OX=418127 GN=nrdR PE=3 SV=1)	ref_gene
1905BS17_00144	2314	1971	2188	2077	2061	2422	78.4	60.69	67.83	68.85	71.31	88.01	68.97333333	76.05666667	1.1600938	0.214241461	0.053381903	0.208846422	no	up	dnaB	Replication initiation and membrane attachment protein	1	168683	170083	+	COG3611(L:Replication, recombination and repair)	COG3611(Replication initiation and membrane attachment protein DnaB)	INFORMATION STORAGE AND PROCESSING	K03346	dnaB	replication initiation and membrane attachment protein				PF07261.13(DnaB_2:Replication initiation and membrane attachment)	GO:0004386(molecular_function:helicase activity)	GO:0140657;GO:0003824	WP_000533476.1(MULTISPECIES: replication initiation and membrane attachment family protein [Staphylococcus])	sp|P07908|DNAB_BACSU(Replication initiation and membrane attachment protein OS=Bacillus subtilis (strain 168) OX=224308 GN=dnaB PE=1 SV=1)	ref_gene
1905BS17_00145	3214	2749	3173	2852	2816	3082	175.71	136.98	158.99	152.81	157.5	181.23	157.2266667	163.8466667	1.096153215	0.132449465	0.163945774	0.414517918	no	up	dnaI	Primosomal protein DnaI	1	170083	171003	+	COG1484(L:Replication, recombination and repair)	COG1484(DNA replication protein DnaC)	INFORMATION STORAGE AND PROCESSING	K11144	dnaI	primosomal protein DnaI				PF07319.13(DnaI_N:Primosomal protein DnaI N-terminus); PF00308.20(Bac_DnaA:Bacterial dnaA protein); PF01695.19(IstB_IS21:IstB-like ATP binding protein); PF00004.31(AAA:ATPase family associated with various cellular activities (AAA)); PF03969.18(AFG1_ATPase:AFG1-like ATPase)	GO:0006271(biological_process:DNA strand elongation involved in DNA replication); GO:0006260(biological_process:DNA replication); GO:0005524(molecular_function:ATP binding)	GO:0005488;GO:0009987;GO:0008152	WP_000808621.1(MULTISPECIES: primosomal protein DnaI [Bacteria])	sp|P06567|DNAI_BACSU(Primosomal protein DnaI OS=Bacillus subtilis (strain 168) OX=224308 GN=dnaI PE=1 SV=1)	ref_gene
1905BS17_00146	149135	146259	144347	139316	124836	130155	3003.05	2671.66	2656.3	2741.39	2564.07	2805.19	2777.003333	2703.55	1.024002396	0.034219091	0.668401798	0.866189588	no	up	thrS	Threonine--tRNA ligase	1	171416	173353	+	COG0441(J:Translation, ribosomal structure and biogenesis)	COG0441(Threonyl-tRNA synthetase)	INFORMATION STORAGE AND PROCESSING	K01868	thrS	threonyl-tRNA synthetase [EC:6.1.1.3]	map00970(Aminoacyl-tRNA biosynthesis)	Genetic Information Processing	Translation	PF00587.27(tRNA-synt_2b:tRNA synthetase class II core domain (G, H, P, S and T)); PF03129.22(HGTP_anticodon:Anticodon binding domain); PF07973.16(tRNA_SAD:Threonyl and Alanyl tRNA synthetase second additional domain); PF02824.23(TGS:TGS domain)	GO:0006435(biological_process:threonyl-tRNA aminoacylation); GO:0005737(cellular_component:cytoplasm); GO:0000049(molecular_function:tRNA binding); GO:0004829(molecular_function:threonine-tRNA ligase activity); GO:0046872(molecular_function:metal ion binding); GO:0005524(molecular_function:ATP binding)	GO:0110165;GO:0009987;GO:0003824;GO:0008152;GO:0005488	WP_000435132.1(MULTISPECIES: threonine--tRNA ligase [Staphylococcus])	sp|A6U2F0|SYT_STAA2(Threonine--tRNA ligase OS=Staphylococcus aureus (strain JH1) OX=359787 GN=thrS PE=3 SV=1)	ref_gene
1905BS17_00147	12621	12900	12699	11705	11055	9580	350.86	325.65	322.83	318.19	313.68	285.36	333.1133333	305.7433333	0.965567005	-0.050551717	0.616758088	0.841201853	no	down	lysP_1	Lysine-specific permease	1	173780	175273	+	COG0833(E:Amino acid transport and metabolism)	COG0833(Amino acid permease)	METABOLISM	K11733	lysP	lysine-specific permease				PF00324.23(AA_permease:Amino acid permease); PF13520.8(AA_permease_2:Amino acid permease)	GO:0016021(cellular_component:integral component of membrane); GO:0006865(biological_process:amino acid transport); GO:0055085(biological_process:transmembrane transport)	GO:0009987;GO:0051179;GO:0110165	WP_000049297.1(MULTISPECIES: amino acid permease [Staphylococcus])	sp|A2RNZ6|LYSP_LACLM(Lysine permease LysP OS=Lactococcus lactis subsp. cremoris (strain MG1363) OX=416870 GN=lysP PE=3 SV=1)	ref_gene
1905BS17_00148	542	488	534	514	627	515	58.93	48.72	53.46	55.02	70.07	60.69	53.70333333	61.92666667	1.210881195	0.276057322	0.035528674	0.161026242	no	up	infC	Translation initiation factor IF-3	1	175468	176028	+	COG0290(J:Translation, ribosomal structure and biogenesis)	COG0290(Translation initiation factor IF-3)	INFORMATION STORAGE AND PROCESSING	K02520	infC	translation initiation factor IF-3				PF00707.24(IF3_C:Translation initiation factor IF-3, C-terminal domain); PF05198.18(IF3_N:Translation initiation factor IF-3, N-terminal domain)			ABQ49528.1(bacterial translation initiation factor 3 (bIF-3) [Staphylococcus aureus subsp. aureus JH9])	sp|Q2FG56|IF3_STAA3(Translation initiation factor IF-3 OS=Staphylococcus aureus (strain USA300) OX=367830 GN=infC PE=3 SV=1)	ref_gene
1905BS17_00149	903	836	1007	866	873	865	401.43	351.98	420.35	385.57	405.54	431.13	391.2533333	407.4133333	1.084485305	0.117010504	0.272464272	0.569005639	no	up	rpmI	50S ribosomal protein L35	1	176057	176257	+	COG0291(J:Translation, ribosomal structure and biogenesis)	COG0291(Ribosomal protein L35)	INFORMATION STORAGE AND PROCESSING	K02916	rpmI	large subunit ribosomal protein L35	map03010(Ribosome)	Genetic Information Processing	Translation	PF01632.21(Ribosomal_L35p:Ribosomal protein L35)	GO:0003735(molecular_function:structural constituent of ribosome); GO:0005840(cellular_component:ribosome); GO:0015934(cellular_component:large ribosomal subunit); GO:0006412(biological_process:translation); GO:0022625(cellular_component:cytosolic large ribosomal subunit)	GO:0005198;GO:0110165;GO:0009987;GO:0008152;GO:0032991	WP_001125540.1(MULTISPECIES: 50S ribosomal protein L35 [Bacteria])	sp|A7X3A2|RL35_STAA1(50S ribosomal protein L35 OS=Staphylococcus aureus (strain Mu3 / ATCC 700698) OX=418127 GN=rpmI PE=3 SV=1)	ref_gene
1905BS17_00150	232	245	227	249	226	167	52.08	51.22	47.33	55.5	52.6	41.27	50.21	49.79	1.039873993	0.05640872	0.762919945	0.917212179	no	up	rplT	50S ribosomal protein L20	1	176304	176660	+	COG0292(J:Translation, ribosomal structure and biogenesis)	COG0292(Ribosomal protein L20)	INFORMATION STORAGE AND PROCESSING	K02887	rplT	large subunit ribosomal protein L20	map03010(Ribosome)	Genetic Information Processing	Translation	PF00453.20(Ribosomal_L20:Ribosomal protein L20)	GO:0005840(cellular_component:ribosome); GO:0022625(cellular_component:cytosolic large ribosomal subunit); GO:0019843(molecular_function:rRNA binding); GO:0003735(molecular_function:structural constituent of ribosome); GO:0006412(biological_process:translation); GO:0000027(biological_process:ribosomal large subunit assembly)	GO:0005488;GO:0005198;GO:0110165;GO:0009987;GO:0008152;GO:0032991	WP_001138360.1(MULTISPECIES: 50S ribosomal protein L20 [Bacteria])	sp|A7X3A1|RL20_STAA1(50S ribosomal protein L20 OS=Staphylococcus aureus (strain Mu3 / ATCC 700698) OX=418127 GN=rplT PE=3 SV=1)	ref_gene
1905BS17_00151	112	78	90	83	64	61	10.38	6.62	7.67	7.56	6.09	6.11	8.223333333	6.586666667	0.850123015	-0.234256477	0.353565137	0.656135302	no	down	-	hypothetical protein	1	176804	177412	+	COG4112(R:General function prediction only)	COG4112(Predicted phosphoesterase YmaB, NUDIX family)	POORLY CHARACTERIZED							PF00293.30(NUDIX:NUDIX domain)	GO:0016787(molecular_function:hydrolase activity)	GO:0003824	WP_000032657.1(MULTISPECIES: NUDIX domain-containing protein [Staphylococcus])	sp|P50619|YMAB_BACSU(Uncharacterized protein YmaB OS=Bacillus subtilis (strain 168) OX=224308 GN=ymaB PE=4 SV=1)	ref_gene
1905BS17_00152	281	241	286	189	209	222	15.51	12.12	14.47	10.22	11.8	13.18	14.03333333	11.73333333	0.878248411	-0.187299034	0.228318095	0.510903099	no	down	-	hypothetical protein	1	177431	178360	+													WP_001280027.1(MULTISPECIES: hypothetical protein [Staphylococcus])		ref_gene
1905BS17_00153	3678	3216	3356	2799	2892	2802	132.78	105.55	110.87	98.88	106.64	108.52	116.4	104.68	0.94762136	-0.077617377	0.352985479	0.655921615	no	down	tig	Trigger factor	1	178523	179824	+	COG0544(O:Posttranslational modification, protein turnover, chaperones)	COG0544(FKBP-type peptidyl-prolyl cis-trans isomerase (trigger factor))	CELLULAR PROCESSES AND SIGNALING	K03545	tig	trigger factor				PF05697.15(Trigger_N:Bacterial trigger factor protein (TF)); PF05698.16(Trigger_C:Bacterial trigger factor protein (TF) C-terminus); PF00254.30(FKBP_C:FKBP-type peptidyl-prolyl cis-trans isomerase)	GO:0005737(cellular_component:cytoplasm); GO:0006457(biological_process:protein folding); GO:0051301(biological_process:cell division); GO:0003755(molecular_function:peptidyl-prolyl cis-trans isomerase activity); GO:0015031(biological_process:protein transport); GO:0007049(biological_process:cell cycle)	GO:0110165;GO:0009987;GO:0003824;GO:0051179	WP_086096316.1(trigger factor [Staphylococcus aureus])	sp|Q2YTB4|TIG_STAAB(Trigger factor OS=Staphylococcus aureus (strain bovine RF122 / ET3-1) OX=273036 GN=tig PE=3 SV=1)	ref_gene
1905BS17_00154	2026	1885	1888	1571	1765	1342	74.77	63.25	63.77	56.74	66.54	53.14	67.26333333	58.80666667	0.921592813	-0.117798629	0.334231136	0.636570669	no	down	clpX	ATP-dependent Clp protease ATP-binding subunit ClpX	1	179975	181237	+	COG1219(O:Posttranslational modification, protein turnover, chaperones)	COG1219(ATP-dependent protease Clp, ATPase subunit ClpX)	CELLULAR PROCESSES AND SIGNALING	K03544	clpX	ATP-dependent Clp protease ATP-binding subunit ClpX	map04112(Cell cycle - Caulobacter)	Cellular Processes	Cell growth and death	PF07724.16(AAA_2:AAA domain (Cdc48 subfamily)); PF06689.15(zf-C4_ClpX:ClpX C4-type zinc finger); PF00004.31(AAA:ATPase family associated with various cellular activities (AAA)); PF10431.11(ClpB_D2-small:C-terminal, D2-small domain, of ClpB protein); PF07728.16(AAA_5:AAA domain (dynein-related subfamily)); PF13401.8(AAA_22:AAA domain); PF05496.14(RuvB_N:Holliday junction DNA helicase RuvB P-loop d…	GO:0006457(biological_process:protein folding); GO:0051082(molecular_function:unfolded protein binding); GO:0008270(molecular_function:zinc ion binding); GO:0016887(molecular_function:ATPase activity); GO:0046983(molecular_function:protein dimerization activity); GO:0008233(molecular_function:peptidase activity); GO:0005524(molecular_function:ATP binding)	GO:0005488;GO:0009987;GO:0003824	WP_000472293.1(MULTISPECIES: ATP-dependent Clp protease ATP-binding subunit ClpX [Staphylococcus])	sp|Q6GG31|CLPX_STAAR(ATP-dependent Clp protease ATP-binding subunit ClpX OS=Staphylococcus aureus (strain MRSA252) OX=282458 GN=clpX PE=3 SV=1)	ref_gene
1905BS17_00155	80	71	89	52	69	62	7.69	6.25	7.87	4.91	6.81	6.45	7.27	6.056666667	0.872636992	-0.196546463	0.437875039	0.721342036	no	down	engB	putative GTP-binding protein EngB	1	181391	181981	+	COG0218(D:Cell cycle control, cell division, chromosome partitioning)	COG0218(GTP-binding protein EngB required for normal cell division)	CELLULAR PROCESSES AND SIGNALING	K03978	engB	GTP-binding protein				PF01926.25(MMR_HSR1:50S ribosome-binding GTPase); PF02421.20(FeoB_N:Ferrous iron transport protein B); PF00350.25(Dynamin_N:Dynamin family); PF03193.18(RsgA_GTPase:RsgA GTPase); PF04548.18(AIG1:AIG1 family)	GO:0005829(cellular_component:cytosol); GO:0046872(molecular_function:metal ion binding); GO:0000917(biological_process:barrier septum assembly); GO:0005525(molecular_function:GTP binding)	GO:0005488;GO:0110165;GO:0009987	WP_000867697.1(MULTISPECIES: ribosome biogenesis GTP-binding protein YihA/YsxC [Staphylococcus])	sp|A7X395|ENGB_STAA1(Probable GTP-binding protein EngB OS=Staphylococcus aureus (strain Mu3 / ATCC 700698) OX=418127 GN=engB PE=3 SV=1)	ref_gene
1905BS17_00156	19806	16662	17789	15282	15383	16861	692.06	529.21	568.75	522.47	548.97	631.92	596.6733333	567.7866667	1.002550608	0.003675065	0.969107131	0.990490783	no	up	hemA	Glutamyl-tRNA reductase	1	182198	183544	+	COG0373(H:Coenzyme transport and metabolism)	COG0373(Glutamyl-tRNA reductase)	METABOLISM	K02492	hemA	glutamyl-tRNA reductase [EC:1.2.1.70]	map00860(Porphyrin and chlorophyll metabolism)	Metabolism	Metabolism of cofactors and vitamins	PF01488.22(Shikimate_DH:Shikimate / quinate 5-dehydrogenase); PF05201.17(GlutR_N:Glutamyl-tRNAGlu reductase, N-terminal domain); PF00745.22(GlutR_dimer:Glutamyl-tRNAGlu reductase, dimerisation domain); PF03807.19(F420_oxidored:NADP oxidoreductase coenzyme F420-dependent)	GO:0006782(biological_process:protoporphyrinogen IX biosynthetic process); GO:0050661(molecular_function:NADP binding); GO:0008883(molecular_function:glutamyl-tRNA reductase activity)	GO:0005488;GO:0009987;GO:0003824;GO:0008152	WP_000545461.1(MULTISPECIES: glutamyl-tRNA reductase [Staphylococcus])	sp|A7X393|HEM1_STAA1(Glutamyl-tRNA reductase OS=Staphylococcus aureus (strain Mu3 / ATCC 700698) OX=418127 GN=hemA PE=3 SV=1)	ref_gene
1905BS17_00157	58	79	76	77	41	54	3.56	4.43	4.28	4.64	2.58	3.57	4.09	3.596666667	0.91928694	-0.12141285	0.699389096	0.883198008	no	down	-	hypothetical protein	1	183566	184381	+	COG0755(O:Posttranslational modification, protein turnover, chaperones)	COG0755(ABC-type transport system involved in cytochrome c biogenesis, permease component)	CELLULAR PROCESSES AND SIGNALING	K02497	hemX	HemX protein				PF01578.22(Cytochrom_C_asm:Cytochrome C assembly protein)	GO:0016021(cellular_component:integral component of membrane); GO:0005886(cellular_component:plasma membrane); GO:0015886(biological_process:heme transport); GO:0020037(molecular_function:heme binding); GO:0017004(biological_process:cytochrome complex assembly)	GO:0005488;GO:0110165;GO:0009987;GO:0051179	WP_001157329.1(MULTISPECIES: cytochrome c biogenesis protein [Staphylococcus])	sp|P16645|HEMX_BACSU(Protein HemX OS=Bacillus subtilis (strain 168) OX=224308 GN=hemX PE=4 SV=2)	ref_gene
1905BS17_00158	671	598	585	477	462	413	36.73	29.84	29.35	25.59	25.87	24.32	31.97333333	25.26	0.833305765	-0.263082134	0.030296619	0.142615792	no	down	hemC	Porphobilinogen deaminase	1	184423	185349	+	COG0181(H:Coenzyme transport and metabolism)	COG0181(Porphobilinogen deaminase)	METABOLISM	K01749	hemC	hydroxymethylbilane synthase [EC:2.5.1.61]	map00860(Porphyrin and chlorophyll metabolism)	Metabolism	Metabolism of cofactors and vitamins	PF01379.22(Porphobil_deam:Porphobilinogen deaminase, dipyromethane cofactor binding domain); PF03900.17(Porphobil_deamC:Porphobilinogen deaminase, C-terminal domain)	GO:0006782(biological_process:protoporphyrinogen IX biosynthetic process); GO:0018160(biological_process:peptidyl-pyrromethane cofactor linkage); GO:0004418(molecular_function:hydroxymethylbilane synthase activity); GO:0006779(biological_process:porphyrin-containing compound biosynthetic process)	GO:0009987;GO:0003824;GO:0008152	WP_001230223.1(MULTISPECIES: hydroxymethylbilane synthase [Bacteria])	sp|Q6GG35|HEM3_STAAR(Porphobilinogen deaminase OS=Staphylococcus aureus (strain MRSA252) OX=282458 GN=hemC PE=3 SV=1)	ref_gene
1905BS17_00159	369	287	344	299	257	369	30.5	21.7	26.12	24.28	21.78	32.93	26.10666667	26.33	1.059776164	0.083759584	0.638818432	0.85108309	no	up	-	hypothetical protein	1	185371	186039	+	COG1587(H:Coenzyme transport and metabolism)	COG1587(Uroporphyrinogen-III synthase)	METABOLISM	K01719	hemD	uroporphyrinogen-III synthase [EC:4.2.1.75]	map00860(Porphyrin and chlorophyll metabolism)	Metabolism	Metabolism of cofactors and vitamins	PF02602.17(HEM4:Uroporphyrinogen-III synthase HemD)	GO:0006782(biological_process:protoporphyrinogen IX biosynthetic process); GO:0006780(biological_process:uroporphyrinogen III biosynthetic process); GO:0004852(molecular_function:uroporphyrinogen-III synthase activity)	GO:0009987;GO:0003824;GO:0008152	WP_000805954.1(MULTISPECIES: uroporphyrinogen-III synthase [Staphylococcus])	sp|Q59294|HEM4_RUMJO(Porphyrin biosynthesis protein HemD OS=Ruminiclostridium josui OX=1499 GN=hemD PE=3 SV=1)	ref_gene
1905BS17_00160	827	759	794	661	636	596	40.64	33.97	35.75	31.82	31.96	31.48	36.78666667	31.75333333	0.908970372	-0.137694824	0.178770566	0.436743281	no	down	hemB	Delta-aminolevulinic acid dehydratase	1	186042	187016	+	COG0113(H:Coenzyme transport and metabolism)	COG0113(Delta-aminolevulinic acid dehydratase, porphobilinogen synthase)	METABOLISM	K01698	hemB	porphobilinogen synthase [EC:4.2.1.24]	map00860(Porphyrin and chlorophyll metabolism)	Metabolism	Metabolism of cofactors and vitamins	PF00490.23(ALAD:Delta-aminolevulinic acid dehydratase)	GO:0006783(biological_process:heme biosynthetic process); GO:0006782(biological_process:protoporphyrinogen IX biosynthetic process); GO:0004655(molecular_function:porphobilinogen synthase activity); GO:0008270(molecular_function:zinc ion binding); GO:0046872(molecular_function:metal ion binding); GO:0005829(cellular_component:cytosol)	GO:0110165;GO:0009987;GO:0003824;GO:0008152;GO:0005488	WP_000667126.1(MULTISPECIES: porphobilinogen synthase [Staphylococcus])	sp|Q2FXR3|HEM2_STAA8(Delta-aminolevulinic acid dehydratase OS=Staphylococcus aureus (strain NCTC 8325 / PS 47) OX=93061 GN=hemB PE=3 SV=1)	ref_gene
1905BS17_00161	5271	4770	5450	4517	4247	5736	195.06	160.5	184.57	163.58	160.54	227.74	180.0433333	183.9533333	1.071450903	0.099565744	0.461997223	0.741512526	no	up	hemL1	Glutamate-1-semialdehyde 2%2C1-aminomutase 1	1	187064	188350	+	COG0001(H:Coenzyme transport and metabolism)	COG0001(Glutamate-1-semialdehyde aminotransferase)	METABOLISM	K01845	hemL	glutamate-1-semialdehyde 2,1-aminomutase [EC:5.4.3.8]	map00860(Porphyrin and chlorophyll metabolism)	Metabolism	Metabolism of cofactors and vitamins	PF00202.23(Aminotran_3:Aminotransferase class-III)	GO:0042286(molecular_function:glutamate-1-semialdehyde 2,1-aminomutase activity); GO:0008483(molecular_function:transaminase activity); GO:0030170(molecular_function:pyridoxal phosphate binding); GO:0005737(cellular_component:cytoplasm); GO:0006782(biological_process:protoporphyrinogen IX biosynthetic process)	GO:0110165;GO:0009987;GO:0003824;GO:0008152;GO:0005488	WP_001270861.1(MULTISPECIES: glutamate-1-semialdehyde 2,1-aminomutase [Staphylococcus])	sp|Q6GG38|GSA1_STAAR(Glutamate-1-semialdehyde 2,1-aminomutase 1 OS=Staphylococcus aureus (strain MRSA252) OX=282458 GN=hemL1 PE=3 SV=1)	ref_gene
1905BS17_00162	3850	4287	4550	4133	4035	4314	141.08	142.83	152.59	148.21	151.04	169.6	145.5	156.2833333	1.123261888	0.16769433	0.113745102	0.328470893	no	up	-	hypothetical protein	1	188552	189619	+	COG3180(R:General function prediction only)	COG3180(Uncharacterized membrane protein AbrB, regulator of aidB expression)	POORLY CHARACTERIZED	K07120		uncharacterized protein				PF05145.14(AbrB:Transition state regulatory protein AbrB); PF06826.14(Asp-Al_Ex:Predicted Permease Membrane Region)	GO:0016021(cellular_component:integral component of membrane); GO:0010468(biological_process:regulation of gene expression)	GO:0065007;GO:0110165	EVG59150.1(ammonia monooxygenase AbrB [Staphylococcus aureus OCMM6067])	sp|P75747|ABRB_ECOLI(Putative regulator AbrB OS=Escherichia coli (strain K12) OX=83333 GN=abrB PE=3 SV=2)	ref_gene
1905BS17_00163	764	803	828	688	702	807	77.37	74.59	77.16	68.56	73.03	88.49	76.37333333	76.69333333	1.048136165	0.067826152	0.57866675	0.82020904	no	up	tag	DNA-3-methyladenine glycosylase 1	1	190402	189842	-	COG2818(L:Replication, recombination and repair)	COG2818(3-methyladenine DNA glycosylase Tag)	INFORMATION STORAGE AND PROCESSING	K01246	tag	DNA-3-methyladenine glycosylase I [EC:3.2.2.20]	map03410(Base excision repair)	Genetic Information Processing	Replication and repair	PF03352.15(Adenine_glyco:Methyladenine glycosylase)	GO:0006284(biological_process:base-excision repair); GO:0008725(molecular_function:DNA-3-methyladenine glycosylase activity)	GO:0009987;GO:0003824;GO:0008152;GO:0050896	WP_001001222.1(MULTISPECIES: DNA-3-methyladenine glycosylase I [Staphylococcus])	sp|P44321|3MGA_HAEIN(DNA-3-methyladenine glycosylase OS=Haemophilus influenzae (strain ATCC 51907 / DSM 11121 / KW20 / Rd) OX=71421 GN=tag PE=3 SV=1)	ref_gene
1905BS17_00164	3449	2724	3008	2745	2671	3029	57.89	41.46	46.13	45.01	45.72	54.39	48.49333333	48.37333333	1.053379559	0.07502537	0.500570923	0.770313793	no	up	valS	Valine--tRNA ligase	1	190808	193438	+	COG0525(J:Translation, ribosomal structure and biogenesis)	COG0525(Valyl-tRNA synthetase)	INFORMATION STORAGE AND PROCESSING	K01873	valS	valyl-tRNA synthetase [EC:6.1.1.9]	map00970(Aminoacyl-tRNA biosynthesis)	Genetic Information Processing	Translation	PF00133.24(tRNA-synt_1:tRNA synthetases class I (I, L, M and V)); PF08264.15(Anticodon_1:Anticodon-binding domain of tRNA ligase); PF09334.13(tRNA-synt_1g:tRNA synthetases class I (M)); PF10458.11(Val_tRNA-synt_C:Valyl tRNA synthetase tRNA binding arm); PF13603.8(tRNA-synt_1_2:Leucyl-tRNA synthetase, Domain 2); PF01406.21(tRNA-synt_1e:tRNA synthetases class I (C) catalytic domain)	GO:0005737(cellular_component:cytoplasm); GO:0004832(molecular_function:valine-tRNA ligase activity); GO:0005524(molecular_function:ATP binding); GO:0002161(molecular_function:aminoacyl-tRNA editing activity); GO:0006438(biological_process:valyl-tRNA aminoacylation)	GO:0005488;GO:0009987;GO:0003824;GO:0008152;GO:0110165	WP_000425338.1(valine--tRNA ligase [Staphylococcus aureus])	sp|A6U2D1|SYV_STAA2(Valine--tRNA ligase OS=Staphylococcus aureus (strain JH1) OX=359787 GN=valS PE=3 SV=1)	ref_gene
1905BS17_00165	2136	1743	1954	1786	1659	1734	79.54	59.02	66.59	65.09	63.11	69.28	68.38333333	65.82666667	1.016028307	0.022940597	0.814869785	0.93406138	no	up	fpgS	Folylpolyglutamate synthase	1	193451	194722	+	COG0285(H:Coenzyme transport and metabolism)	COG0285(Folylpolyglutamate synthase/Dihydropteroate synthase)	METABOLISM	K11754	folC	dihydrofolate synthase / folylpolyglutamate synthase [EC:6.3.2.12 6.3.2.17]	map00790(Folate biosynthesis)	Metabolism	Metabolism of cofactors and vitamins	PF08245.14(Mur_ligase_M:Mur ligase middle domain); PF02875.23(Mur_ligase_C:Mur ligase family, glutamate ligase domain)	GO:0005737(cellular_component:cytoplasm); GO:0009396(biological_process:folic acid-containing compound biosynthetic process); GO:0008841(molecular_function:dihydrofolate synthase activity); GO:0004326(molecular_function:tetrahydrofolylpolyglutamate synthase activity); GO:0046872(molecular_function:metal ion binding); GO:0005524(molecular_function:ATP binding)	GO:0005488;GO:0110165;GO:0009987;GO:0008152;GO:0003824	WP_001108341.1(MULTISPECIES: bifunctional folylpolyglutamate synthase/dihydrofolate synthase [Staphylococcus])	sp|Q05865|FOLC_BACSU(Dihydrofolate synthase/folylpolyglutamate synthase OS=Bacillus subtilis (strain 168) OX=224308 GN=folC PE=3 SV=2)	ref_gene
1905BS17_00166	1	0	2	0	1	0	0.08	0	0.14	0	0.08	0	0.073333333	0.026666667	0.414433131	-1.270788753	0.63410219	1	no	down	comC	Type 4 prepilin-like proteins leader peptide-processing enzyme	1	194990	195697	+	COG1989(N:Cell motility); COG1989(U:Intracellular trafficking, secretion, and vesicular transport)	COG1989(Prepilin signal peptidase PulO (type II secretory pathway) or related peptidase); COG1989(Prepilin signal peptidase PulO (type II secretory pathway) or related peptidase)	CELLULAR PROCESSES AND SIGNALING;CELLULAR PROCESSES AND SIGNALING	K02236	comC	leader peptidase (prepilin peptidase) / N-methyltransferase [EC:3.4.23.43 2.1.1.-]				PF06750.15(DiS_P_DiS:Bacterial Peptidase A24 N-terminal domain)	GO:0008233(molecular_function:peptidase activity); GO:0006465(biological_process:signal peptide processing); GO:0004190(molecular_function:aspartic-type endopeptidase activity); GO:0016021(cellular_component:integral component of membrane); GO:0005886(cellular_component:plasma membrane)	GO:0110165;GO:0009987;GO:0003824;GO:0008152	WP_000261111.1(MULTISPECIES: A24 family peptidase [Staphylococcus])	sp|A5F385|LEP4_VIBC3(Prepilin leader peptidase/N-methyltransferase OS=Vibrio cholerae serotype O1 (strain ATCC 39541 / Classical Ogawa 395 / O395) OX=345073 GN=tcpJ PE=3 SV=1)	ref_gene
1905BS17_00167	29	28	40	29	29	26	2.19	1.93	2.77	2.15	2.24	2.12	2.296666667	2.17	0.990198474	-0.014210369	0.968922441	0.990490783	no	down	-	hypothetical protein	1	195694	196380	+	COG2003(L:Replication, recombination and repair)	COG2003(DNA repair protein RadC, contains a helix-hairpin-helix DNA-binding motif)	INFORMATION STORAGE AND PROCESSING	K03630	radC	DNA repair protein RadC				PF04002.17(RadC:RadC-like JAB domain)	GO:0046872(molecular_function:metal ion binding); GO:0008237(molecular_function:metallopeptidase activity)	GO:0003824;GO:0005488	WP_170833331.1(DNA repair protein RadC [Staphylococcus aureus])	sp|A6QHJ5|Y1555_STAAE(UPF0758 protein NWMN_1555 OS=Staphylococcus aureus (strain Newman) OX=426430 GN=NWMN_1555 PE=3 SV=1)	ref_gene
1905BS17_00168	93	133	111	94	83	76	33.02	44.47	36.87	33.34	30.73	30.07	38.12	31.38	0.854626377	-0.226634251	0.34855251	0.650016084	no	down	-	hypothetical protein	1	196448	196732	+											GO:0016021(cellular_component:integral component of membrane)	GO:0110165	WP_000171863.1(MULTISPECIES: hypothetical protein [Staphylococcus])		ref_gene
1905BS17_00169	15066	13996	15995	10521	10794	15224	1451.07	1235.67	1416.97	996.68	1067.47	1586.56	1367.903333	1216.903333	0.928581754	-0.106899162	0.495305734	0.765096336	no	down	-	hypothetical protein	1	197206	197679	+										PF16284.7(DUF4930:Domain of unknown function (DUF4930))	GO:0016021(cellular_component:integral component of membrane)	GO:0110165	WP_001236737.1(MULTISPECIES: DUF4930 family protein [Staphylococcus])		ref_gene
1905BS17_00170	1200	1177	1322	884	893	941	72.19	64.58	72.93	52.15	54.99	60.94	69.9	56.02666667	0.839966089	-0.251597009	0.013592234	0.080100796	no	down	mreC	Cell shape-determining protein MreC	1	198071	198913	+	COG1792(D:Cell cycle control, cell division, chromosome partitioning); COG1792(Z:Cytoskeleton)	COG1792(Cell shape-determining protein MreC); COG1792(Cell shape-determining protein MreC)	CELLULAR PROCESSES AND SIGNALING;CELLULAR PROCESSES AND SIGNALING	K03570	mreC	rod shape-determining protein MreC				PF04085.16(MreC:rod shape-determining protein MreC); PF02699.17(YajC:Preprotein translocase subunit)	GO:0016021(cellular_component:integral component of membrane); GO:0008360(biological_process:regulation of cell shape)	GO:0065007;GO:0110165	WP_154289064.1(rod shape-determining protein MreC, partial [Staphylococcus aureus])	sp|Q8Y6Y4|MREC_LISMO(Cell shape-determining protein MreC OS=Listeria monocytogenes serovar 1/2a (strain ATCC BAA-679 / EGD-e) OX=169963 GN=mreC PE=1 SV=1)	ref_gene
1905BS17_00171	70	90	79	67	83	84	7.86	9.28	8.17	7.41	9.58	10.23	8.436666667	9.073333333	1.117126463	0.159792514	0.522546075	0.785855006	no	up	-	hypothetical protein	1	198913	199443	+	COG2891(M:Cell wall/membrane/envelope biogenesis)	COG2891(Cell shape-determining protein MreD)	CELLULAR PROCESSES AND SIGNALING	K03571	mreD	rod shape-determining protein MreD				PF04093.14(MreD:rod shape-determining protein MreD)	GO:0016021(cellular_component:integral component of membrane); GO:0008360(biological_process:regulation of cell shape); GO:0005886(cellular_component:plasma membrane)	GO:0065007;GO:0110165	WP_001259925.1(MULTISPECIES: rod shape-determining protein MreD [Staphylococcus])		ref_gene
1905BS17_00172	8199	6961	8328	7008	7820	8750	978.92	764.25	916.35	824.59	960.61	1134.15	886.5066667	973.1166667	1.149818945	0.201406707	0.091358892	0.291442417	no	up	rplU	50S ribosomal protein L21	1	199679	199987	+	COG0261(J:Translation, ribosomal structure and biogenesis)	COG0261(Ribosomal protein L21)	INFORMATION STORAGE AND PROCESSING	K02888	rplU	large subunit ribosomal protein L21	map03010(Ribosome)	Genetic Information Processing	Translation	PF00829.23(Ribosomal_L21p:Ribosomal prokaryotic L21 protein)	GO:0003735(molecular_function:structural constituent of ribosome); GO:0019843(molecular_function:rRNA binding); GO:0006412(biological_process:translation); GO:0005840(cellular_component:ribosome)	GO:0005488;GO:0005198;GO:0110165;GO:0009987;GO:0008152	WP_000457386.1(MULTISPECIES: 50S ribosomal protein L21 [Bacteria])	sp|A7X364|RL21_STAA1(50S ribosomal protein L21 OS=Staphylococcus aureus (strain Mu3 / ATCC 700698) OX=418127 GN=rplU PE=3 SV=1)	ref_gene
1905BS17_00173	1226	911	1062	877	1055	1004	355.31	247.36	287	253.21	318.04	322.51	296.5566667	297.92	1.051837458	0.07291178	0.592302505	0.827865178	no	up	-	hypothetical protein	1	199993	200313	+	COG2868(S:Function unknown)	COG2868(Uncharacterized conserved protein YsxB, DUF464 family)	POORLY CHARACTERIZED	K07584	ysxB	uncharacterized protein				PF04327.14(Peptidase_Prp:Cysteine protease Prp)	GO:0008233(molecular_function:peptidase activity); GO:0005840(cellular_component:ribosome)	GO:0003824;GO:0110165	WP_000633690.1(MULTISPECIES: ribosomal-processing cysteine protease Prp [Bacteria])	sp|P26942|YSXB_BACSU(Uncharacterized protein YsxB OS=Bacillus subtilis (strain 168) OX=224308 GN=ysxB PE=4 SV=2)	ref_gene
1905BS17_00174	2993	3253	2720	2730	2359	1612	949.1	968.57	805.42	863.41	778.92	567.94	907.6966667	736.7566667	0.850925205	-0.232895768	0.205265934	0.476826381	no	down	rpmA	50S ribosomal protein L27	1	200325	200609	+	COG0211(J:Translation, ribosomal structure and biogenesis)	COG0211(Ribosomal protein L27)	INFORMATION STORAGE AND PROCESSING	K02899	rpmA	large subunit ribosomal protein L27	map03010(Ribosome)	Genetic Information Processing	Translation	PF01016.21(Ribosomal_L27:Ribosomal L27 protein)	GO:0003735(molecular_function:structural constituent of ribosome); GO:0005840(cellular_component:ribosome); GO:0006412(biological_process:translation); GO:0022625(cellular_component:cytosolic large ribosomal subunit)	GO:0005198;GO:0032991;GO:0110165;GO:0009987;GO:0008152	WP_000916187.1(MULTISPECIES: 50S ribosomal protein L27 [Bacteria])	sp|A7X362|RL27_STAA1(50S ribosomal protein L27 OS=Staphylococcus aureus (strain Mu3 / ATCC 700698) OX=418127 GN=rpmA PE=3 SV=1)	ref_gene
1905BS17_00175	581	549	520	459	416	383	21.22	18.23	17.38	16.4	15.52	15	18.94333333	15.64	0.870654935	-0.199827044	0.11305595	0.328261896	no	down	obg	GTPase Obg	1	201365	202657	+	COG0536(D:Cell cycle control, cell division, chromosome partitioning); COG0536(L:Replication, recombination and repair)	COG0536(GTPase involved in cell partioning and DNA repair); COG0536(GTPase involved in cell partioning and DNA repair)	CELLULAR PROCESSES AND SIGNALING;INFORMATION STORAGE AND PROCESSING	K03979	obgE	GTPase [EC:3.6.5.-]				PF01018.24(GTP1_OBG:GTP1/OBG); PF09269.13(DUF1967:Domain of unknown function (DUF1967)); PF01926.25(MMR_HSR1:50S ribosome-binding GTPase); PF02421.20(FeoB_N:Ferrous iron transport protein B)	GO:0005737(cellular_component:cytoplasm); GO:0000287(molecular_function:magnesium ion binding); GO:0003924(molecular_function:GTPase activity); GO:0042254(biological_process:ribosome biogenesis); GO:0005525(molecular_function:GTP binding)	GO:0005488;GO:0110165;GO:0009987;GO:0003824	WP_000496105.1(MULTISPECIES: GTPase ObgE [Staphylococcus])	sp|Q6GG60|OBG_STAAR(GTPase Obg OS=Staphylococcus aureus (strain MRSA252) OX=282458 GN=obg PE=3 SV=1)	ref_gene
1905BS17_00176	28	36	23	36	24	22	3.96	4.7	3	5.03	3.5	3.39	3.886666667	3.973333333	1.072161446	0.100522163	0.805163256	1	no	up	-	hypothetical protein	1	202667	203125	+	COG4492(R:General function prediction only)	COG4492(ACT domain-containing protein, UPF0735 family)	POORLY CHARACTERIZED	K06209	pheB	chorismate mutase [EC:5.4.99.5]	map00400(Phenylalanine, tyrosine and tryptophan biosynthesis)	Metabolism	Amino acid metabolism	PF13291.8(ACT_4:ACT domain); PF01842.27(ACT:ACT domain)			GCA43595.1(hypothetical protein M6K232_1184 [Staphylococcus aureus])	sp|P67641|Y1469_STAAN(UPF0735 ACT domain-containing protein SA1469 OS=Staphylococcus aureus (strain N315) OX=158879 GN=SA1469 PE=3 SV=1)	ref_gene
1905BS17_00177	234	187	210	156	190	190	21.88	16.02	18.05	14.34	18.23	19.21	18.65	17.26	0.97267258	-0.039973846	0.818613909	0.93406138	no	down	ruvA	Holliday junction ATP-dependent DNA helicase RuvA	1	203139	203741	+	COG0632(L:Replication, recombination and repair)	COG0632(Holliday junction resolvasome RuvABC DNA-binding subunit)	INFORMATION STORAGE AND PROCESSING	K03550	ruvA	holliday junction DNA helicase RuvA [EC:3.6.4.12]	map03440(Homologous recombination)	Genetic Information Processing	Replication and repair	PF01330.23(RuvA_N:RuvA N terminal domain); PF14520.8(HHH_5:Helix-hairpin-helix domain); PF07499.15(RuvA_C:RuvA, C-terminal domain); PF11798.10(IMS_HHH:IMS family HHH motif)	GO:0006310(biological_process:DNA recombination); GO:0016787(molecular_function:hydrolase activity); GO:0009379(cellular_component:Holliday junction helicase complex); GO:0009378(molecular_function:four-way junction helicase activity); GO:0006281(biological_process:DNA repair); GO:0009432(biological_process:SOS response); GO:0003677(molecular_function:DNA binding); GO:0005524(molecular_function:A…	GO:0005488;GO:0140657;GO:0009987;GO:0003824;GO:0008152;GO:0032991;GO:0050896	WP_001837969.1(Holliday junction branch migration protein RuvA [Staphylococcus aureus])	sp|Q2FG85|RUVA_STAA3(Holliday junction ATP-dependent DNA helicase RuvA OS=Staphylococcus aureus (strain USA300) OX=367830 GN=ruvA PE=3 SV=1)	ref_gene
1905BS17_00178	599	399	475	381	301	368	29.69	18.01	21.57	18.5	15.25	19.6	23.09	17.78333333	0.817003525	-0.291585792	0.0940526	0.295156938	no	down	ruvB_1	Holliday junction ATP-dependent DNA helicase RuvB	1	203773	204777	+	COG2255(L:Replication, recombination and repair)	COG2255(Holliday junction resolvasome RuvABC, ATP-dependent DNA helicase subunit RuvB)	INFORMATION STORAGE AND PROCESSING	K03551	ruvB	holliday junction DNA helicase RuvB [EC:3.6.4.12]	map03440(Homologous recombination)	Genetic Information Processing	Replication and repair	PF05496.14(RuvB_N:Holliday junction DNA helicase RuvB P-loop domain); PF17864.3(AAA_lid_4:RuvB AAA lid domain); PF05491.15(RuvB_C:RuvB C-terminal winged helix domain); PF00004.31(AAA:ATPase family associated with various cellular activities (AAA)); PF07728.16(AAA_5:AAA domain (dynein-related subfamily))	GO:0006310(biological_process:DNA recombination); GO:0016787(molecular_function:hydrolase activity); GO:0009378(molecular_function:four-way junction helicase activity); GO:0006281(biological_process:DNA repair); GO:0009432(biological_process:SOS response); GO:0003677(molecular_function:DNA binding); GO:0005524(molecular_function:ATP binding)	GO:0005488;GO:0140657;GO:0009987;GO:0003824;GO:0008152;GO:0050896	WP_001574093.1(MULTISPECIES: Holliday junction branch migration DNA helicase RuvB [Staphylococcus])	sp|Q2FG86|RUVB_STAA3(Holliday junction ATP-dependent DNA helicase RuvB OS=Staphylococcus aureus (strain USA300) OX=367830 GN=ruvB PE=3 SV=1)	ref_gene
1905BS17_00179	386	241	312	242	218	251	18.38	10.45	13.61	11.29	10.61	12.84	14.14666667	11.58	0.868557848	-0.203306156	0.276676149	0.572638035	no	down	queA	S-adenosylmethionine:tRNA ribosyltransferase-isomerase	1	204779	205804	+	COG0809(J:Translation, ribosomal structure and biogenesis)	COG0809(S-adenosylmethionine:tRNA-ribosyltransferase-isomerase (queuine synthetase))	INFORMATION STORAGE AND PROCESSING	K07568	queA	S-adenosylmethionine:tRNA ribosyltransferase-isomerase [EC:2.4.99.17]				PF02547.17(Queuosine_synth:Queuosine biosynthesis protein)	GO:0005737(cellular_component:cytoplasm); GO:0008616(biological_process:queuosine biosynthetic process); GO:0016853(molecular_function:isomerase activity); GO:0016757(molecular_function:transferase activity, transferring glycosyl groups)	GO:0110165;GO:0009987;GO:0003824;GO:0008152	WP_153912086.1(tRNA preQ1(34) S-adenosylmethionine ribosyltransferase-isomerase QueA [Staphylococcus aureus])	sp|A7X356|QUEA_STAA1(S-adenosylmethionine:tRNA ribosyltransferase-isomerase OS=Staphylococcus aureus (strain Mu3 / ATCC 700698) OX=418127 GN=queA PE=3 SV=1)	ref_gene
1905BS17_00180	842	685	813	688	706	854	35.62	26.37	31.49	28.5	30.53	38.79	31.16	32.60666667	1.100456141	0.138101647	0.312710493	0.613240898	no	up	tgt	Queuine tRNA-ribosyltransferase	1	205827	206966	+	COG0343(J:Translation, ribosomal structure and biogenesis)	COG0343(Queuine/archaeosine tRNA-ribosyltransferase)	INFORMATION STORAGE AND PROCESSING	K00773	tgt	queuine tRNA-ribosyltransferase [EC:2.4.2.29]				PF01702.20(TGT:Queuine tRNA-ribosyltransferase)	GO:0005737(cellular_component:cytoplasm); GO:0101030(biological_process:tRNA-guanine transglycosylation); GO:0005829(cellular_component:cytosol); GO:0008479(molecular_function:queuine tRNA-ribosyltransferase activity); GO:0008616(biological_process:queuosine biosynthetic process); GO:0046872(molecular_function:metal ion binding); GO:0002099(biological_process:tRNA wobble guanine modification)	GO:0005488;GO:0110165;GO:0009987;GO:0003824;GO:0008152	AFH69878.1(Queuine tRNA-ribosyltransferase [Staphylococcus aureus subsp. aureus 71193])	sp|A7X354|TGT_STAA1(Queuine tRNA-ribosyltransferase OS=Staphylococcus aureus (strain Mu3 / ATCC 700698) OX=418127 GN=tgt PE=3 SV=1)	ref_gene
1905BS17_00181	98	125	131	83	104	70	38.41	46.24	48.11	32.53	42.54	30.65	44.25333333	35.24	0.827962209	-0.272363175	0.270788376	0.567552831	no	down	yajC	Sec translocon accessory complex subunit YajC	1	206985	207245	+	COG1862(U:Intracellular trafficking, secretion, and vesicular transport)	COG1862(Protein translocase subunit YajC)	CELLULAR PROCESSES AND SIGNALING	K03210	yajC	preprotein translocase subunit YajC	map02024(Quorum sensing); map03070(Bacterial secretion system); map03060(Protein export)	Cellular Processes;Environmental Information Processing;Genetic Information Processing	Cellular community - prokaryotes;Membrane transport;Folding, sorting and degradation	PF02699.17(YajC:Preprotein translocase subunit); PF01330.23(RuvA_N:RuvA N terminal domain)	GO:0016021(cellular_component:integral component of membrane); GO:0005887(cellular_component:integral component of plasma membrane); GO:0005886(cellular_component:plasma membrane)	GO:0110165	WP_001160682.1(MULTISPECIES: preprotein translocase subunit YajC [Bacteria])	sp|Q9KDI4|YAJC_BACHD(Sec translocon accessory complex subunit YajC OS=Bacillus halodurans (strain ATCC BAA-125 / DSM 18197 / FERM 7344 / JCM 9153 / C-125) OX=272558 GN=yajC PE=3 SV=1)	ref_gene
1905BS17_00182	3721	3433	3518	3228	3446	3173	72.36	60.55	62.51	61.33	68.35	66.03	65.14	65.23666667	1.054695804	0.076826956	0.352996021	0.655921615	no	up	secDF	Protein translocase subunit SecDF	1	207520	209799	+	COG0341(U:Intracellular trafficking, secretion, and vesicular transport)	COG0341(Preprotein translocase subunit SecF)	CELLULAR PROCESSES AND SIGNALING	K12257	secDF	SecD/SecF fusion protein	map02024(Quorum sensing); map03070(Bacterial secretion system); map03060(Protein export)	Cellular Processes;Environmental Information Processing;Genetic Information Processing	Cellular community - prokaryotes;Membrane transport;Folding, sorting and degradation	PF02355.18(SecD_SecF:Protein export membrane protein); PF07549.16(Sec_GG:SecD/SecF GG Motif); PF03176.17(MMPL:MMPL family)	GO:0015450(molecular_function:P-P-bond-hydrolysis-driven protein transmembrane transporter activity); GO:0016021(cellular_component:integral component of membrane); GO:0043952(biological_process:protein transport by the Sec complex); GO:0065002(biological_process:intracellular protein transmembrane transport); GO:0005886(cellular_component:plasma membrane); GO:0006605(biological_process:protein t…	GO:0051179;GO:0140657;GO:0110165;GO:0005215;GO:0009987	WP_000749798.1(MULTISPECIES: protein translocase subunit SecDF [Staphylococcus])	sp|O32047|SECDF_BACSU(Protein translocase subunit SecDF OS=Bacillus subtilis (strain 168) OX=224308 GN=secDF PE=1 SV=2)	ref_gene
1905BS17_00183	823	891	903	803	675	707	16.26	15.96	16.3	15.5	13.6	14.95	16.17333333	14.68333333	0.952756073	-0.069821196	0.559188221	0.809931157	no	down	-	hypothetical protein	1	210002	212275	+	COG0608(L:Replication, recombination and repair)	COG0608(ssDNA-specific exonuclease RecJ, DHH superfamily, may be involved in archaeal DNA replication intiation)	INFORMATION STORAGE AND PROCESSING	K07462	recJ	single-stranded-DNA-specific exonuclease [EC:3.1.-.-]	map03430(Mismatch repair); map03440(Homologous recombination); map03410(Base excision repair)	Genetic Information Processing;Genetic Information Processing;Genetic Information Processing	Replication and repair;Replication and repair;Replication and repair	PF10141.11(ssDNA-exonuc_C:Single-strand DNA-specific exonuclease, C terminal domain); PF17768.3(RecJ_OB:RecJ OB domain); PF02272.21(DHHA1:DHHA1 domain); PF01368.22(DHH:DHH family)	GO:0006310(biological_process:DNA recombination); GO:0008409(molecular_function:5'-3' exonuclease activity); GO:0003676(molecular_function:nucleic acid binding); GO:0006281(biological_process:DNA repair)	GO:0005488;GO:0009987;GO:0003824;GO:0008152;GO:0050896	WP_000594983.1(single-stranded-DNA-specific exonuclease RecJ [Staphylococcus aureus])	sp|O32044|RECJ_BACSU(Single-stranded-DNA-specific exonuclease RecJ OS=Bacillus subtilis (strain 168) OX=224308 GN=recJ PE=3 SV=1)	ref_gene
1905BS17_00184	792	733	698	648	615	591	91.14	77.52	74	73.46	72.79	73.79	80.88666667	73.34666667	0.952814766	-0.069732323	0.525543224	0.787804599	no	down	apt	Adenine phosphoribosyltransferase	1	212297	212815	+	COG0503(F:Nucleotide transport and metabolism)	COG0503(Adenine/guanine phosphoribosyltransferase or related PRPP-binding protein)	METABOLISM	K00759	apt	adenine phosphoribosyltransferase [EC:2.4.2.7]	map00230(Purine metabolism)	Metabolism	Nucleotide metabolism	PF00156.29(Pribosyltran:Phosphoribosyl transferase domain); PF14681.8(UPRTase:Uracil phosphoribosyltransferase)	GO:0005737(cellular_component:cytoplasm); GO:0004422(molecular_function:hypoxanthine phosphoribosyltransferase activity); GO:0044209(biological_process:AMP salvage); GO:0052657(molecular_function:guanine phosphoribosyltransferase activity); GO:0003999(molecular_function:adenine phosphoribosyltransferase activity); GO:0006166(biological_process:purine ribonucleoside salvage); GO:0006168(biological…	GO:0110165;GO:0008152;GO:0003824;GO:0009987	WP_000364543.1(MULTISPECIES: adenine phosphoribosyltransferase [Staphylococcus])	sp|Q2YT95|APT_STAAB(Adenine phosphoribosyltransferase OS=Staphylococcus aureus (strain bovine RF122 / ET3-1) OX=273036 GN=apt PE=3 SV=1)	ref_gene
1905BS17_00185	5569	5375	5584	5134	5533	4204	106.98	93.66	98.02	96.37	108.41	86.43	99.55333333	97.07	1.027539304	0.039193579	0.738529382	0.906910948	no	up	relA	GTP pyrophosphokinase	1	213221	215431	+	COG0317(T:Signal transduction mechanisms); COG0317(K:Transcription)	COG0317((p)ppGpp synthase/hydrolase, HD superfamily); COG0317((p)ppGpp synthase/hydrolase, HD superfamily)	CELLULAR PROCESSES AND SIGNALING;INFORMATION STORAGE AND PROCESSING	K01139	spoT	GTP diphosphokinase / guanosine-3',5'-bis(diphosphate) 3'-diphosphatase [EC:2.7.6.5 3.1.7.2]	map00230(Purine metabolism)	Metabolism	Nucleotide metabolism	PF13328.8(HD_4:HD domain); PF04607.19(RelA_SpoT:Region found in RelA / SpoT proteins); PF02824.23(TGS:TGS domain); PF13291.8(ACT_4:ACT domain); PF01966.24(HD:HD domain); PF19296.1(DUF5913:Domain of unknown function (DUF5913)); PF01842.27(ACT:ACT domain)	GO:0015970(biological_process:guanosine tetraphosphate biosynthetic process); GO:0008728(molecular_function:GTP diphosphokinase activity); GO:0016301(molecular_function:kinase activity); GO:0005524(molecular_function:ATP binding); GO:0005525(molecular_function:GTP binding)	GO:0009987;GO:0008152;GO:0003824;GO:0005488	EVX43996.1(GTP pyrophosphokinase [Staphylococcus aureus F70893])	sp|Q6GG70|RELA_STAAR(GTP pyrophosphokinase OS=Staphylococcus aureus (strain MRSA252) OX=282458 GN=relA PE=3 SV=1)	ref_gene
1905BS17_00186	1563	1497	1471	1453	1491	1367	228.07	201.58	198.25	209.41	224.35	217.37	209.3	217.0433333	1.086929993	0.120259023	0.186178568	0.447338466	no	up	dtd	D-aminoacyl-tRNA deacylase	1	215443	215895	+	COG1490(J:Translation, ribosomal structure and biogenesis)	COG1490(D-aminoacyl-tRNA deacylase)	INFORMATION STORAGE AND PROCESSING	K07560	dtd	D-aminoacyl-tRNA deacylase [EC:3.1.1.96]				PF02580.18(Tyr_Deacylase:D-Tyr-tRNA(Tyr) deacylase)	GO:0005737(cellular_component:cytoplasm); GO:0000049(molecular_function:tRNA binding); GO:0019478(biological_process:D-amino acid catabolic process); GO:0051499(molecular_function:D-aminoacyl-tRNA deacylase activity); GO:0106026(molecular_function:Gly-tRNA(Ala) hydrolase activity); GO:0043908(molecular_function:Ser(Gly)-tRNA(Ala) hydrolase activity)	GO:0005488;GO:0110165;GO:0009987;GO:0003824;GO:0008152	CRI12145.1(D-Tyr-tRNATyr deacylase [Staphylococcus aureus])	sp|Q6GG71|DTD_STAAR(D-aminoacyl-tRNA deacylase OS=Staphylococcus aureus (strain MRSA252) OX=282458 GN=dtd PE=3 SV=1)	ref_gene
1905BS17_00187	2202	1972	2445	2307	2322	2271	130.95	106.95	133.32	134.51	141.33	145.36	123.74	140.4	1.192588174	0.254095936	0.010887039	0.067238355	no	up	-	hypothetical protein	1	215892	216767	+	COG0860(M:Cell wall/membrane/envelope biogenesis)	COG0860(N-acetylmuramoyl-L-alanine amidase)	CELLULAR PROCESSES AND SIGNALING	K01448	amiABC	N-acetylmuramoyl-L-alanine amidase [EC:3.5.1.28]	map01503(Cationic antimicrobial peptide (CAMP) resistance)	Human Diseases	Drug resistance: antimicrobial	PF01520.20(Amidase_3:N-acetylmuramoyl-L-alanine amidase); PF08239.13(SH3_3:Bacterial SH3 domain)	GO:0008745(molecular_function:N-acetylmuramoyl-L-alanine amidase activity); GO:0071555(biological_process:cell wall organization); GO:0005576(cellular_component:extracellular region); GO:0009253(biological_process:peptidoglycan catabolic process)	GO:0110165;GO:0009987;GO:0003824;GO:0008152	WP_000717806.1(MULTISPECIES: N-acetylmuramoyl-L-alanine amidase [Staphylococcus])	sp|Q2FG95|LYTH_STAA3(Probable cell wall amidase LytH OS=Staphylococcus aureus (strain USA300) OX=367830 GN=lytH PE=3 SV=1)	ref_gene
1905BS17_00188	291	211	314	224	246	269	10.73	7.07	10.6	8.08	9.27	10.64	9.466666667	9.33	1.038554805	0.05457735	0.765387703	0.917212179	no	up	hisS	Histidine--tRNA ligase	1	217228	218490	+	COG0124(J:Translation, ribosomal structure and biogenesis)	COG0124(Histidyl-tRNA synthetase)	INFORMATION STORAGE AND PROCESSING	K01892	hisS	histidyl-tRNA synthetase [EC:6.1.1.21]	map00970(Aminoacyl-tRNA biosynthesis)	Genetic Information Processing	Translation	PF13393.8(tRNA-synt_His:Histidyl-tRNA synthetase); PF00587.27(tRNA-synt_2b:tRNA synthetase class II core domain (G, H, P, S and T)); PF03129.22(HGTP_anticodon:Anticodon binding domain)	GO:0005737(cellular_component:cytoplasm); GO:0006427(biological_process:histidyl-tRNA aminoacylation); GO:0004821(molecular_function:histidine-tRNA ligase activity); GO:0005524(molecular_function:ATP binding)	GO:0110165;GO:0009987;GO:0003824;GO:0008152;GO:0005488	WP_000590822.1(MULTISPECIES: histidine--tRNA ligase [Staphylococcus])	sp|A7X345|SYH_STAA1(Histidine--tRNA ligase OS=Staphylococcus aureus (strain Mu3 / ATCC 700698) OX=418127 GN=hisS PE=3 SV=1)	ref_gene
1905BS17_00189	1711	1619	1530	1427	1374	1358	42.15	36.2	34.46	34.37	34.54	35.83	37.60333333	34.91333333	0.977580903	-0.032711992	0.726455284	0.898275727	no	down	aspS	Aspartate--tRNA ligase	1	218506	220272	+	COG0173(J:Translation, ribosomal structure and biogenesis)	COG0173(Aspartyl-tRNA synthetase)	INFORMATION STORAGE AND PROCESSING	K01876	aspS	aspartyl-tRNA synthetase [EC:6.1.1.12]	map00970(Aminoacyl-tRNA biosynthesis)	Genetic Information Processing	Translation	PF00152.22(tRNA-synt_2:tRNA synthetases class II (D, K and N)); PF02938.16(GAD:GAD domain); PF01336.27(tRNA_anti-codon:OB-fold nucleic acid binding domain); PF01409.22(tRNA-synt_2d:tRNA synthetases class II core domain (F))	GO:0005737(cellular_component:cytoplasm); GO:0006422(biological_process:aspartyl-tRNA aminoacylation); GO:0004815(molecular_function:aspartate-tRNA ligase activity); GO:0003676(molecular_function:nucleic acid binding); GO:0005524(molecular_function:ATP binding)	GO:0110165;GO:0009987;GO:0003824;GO:0008152;GO:0005488	WP_000044807.1(MULTISPECIES: aspartate--tRNA ligase [Staphylococcus])	sp|Q6GG73|SYD_STAAR(Aspartate--tRNA ligase OS=Staphylococcus aureus (strain MRSA252) OX=282458 GN=aspS PE=3 SV=1)	ref_gene
1905BS17_00190	1303	1249	1203	1287	1266	1228	70.03	61.18	59.26	67.79	69.61	70.98	63.49	69.46	1.150260636	0.201960797	0.027812388	0.133915781	no	up	-	hypothetical protein	1	220733	221506	+	COG1179(J:Translation, ribosomal structure and biogenesis)	COG1179(tRNA A37 threonylcarbamoyladenosine dehydratase)	INFORMATION STORAGE AND PROCESSING	K22132	tcdA	tRNA threonylcarbamoyladenosine dehydratase				PF00899.23(ThiF:ThiF family); PF03435.20(Sacchrp_dh_NADP:Saccharopine dehydrogenase NADP binding domain)	GO:0061503(molecular_function:tRNA threonylcarbamoyladenosine dehydratase); GO:0061605(molecular_function:molybdopterin-synthase adenylyltransferase activity); GO:0008641(molecular_function:small protein activating enzyme activity); GO:0061504(biological_process:cyclic threonylcarbamoyladenosine biosynthetic process)	GO:0008152;GO:0009987;GO:0003824	WP_000682646.1(MULTISPECIES: tRNA threonylcarbamoyladenosine dehydratase [Staphylococcus])	sp|O32037|TCDA_BACSU(tRNA threonylcarbamoyladenosine dehydratase OS=Bacillus subtilis (strain 168) OX=224308 GN=tcdA PE=3 SV=3)	ref_gene
1905BS17_00191	2625	2800	2724	2699	2597	2364	93.46	90.62	88.75	94.03	94.44	90.28	90.94333333	92.91666667	1.072564373	0.101064237	0.303010945	0.603634717	no	up	-	putative AAA domain-containing protein	1	222942	221668	-	COG2256(L:Replication, recombination and repair)	COG2256(Replication-associated recombination protein RarA (DNA-dependent ATPase))	INFORMATION STORAGE AND PROCESSING	K07478	ycaJ	putative ATPase				PF12002.10(MgsA_C:MgsA AAA+ ATPase C terminal); PF16193.7(AAA_assoc_2:AAA C-terminal domain); PF00004.31(AAA:ATPase family associated with various cellular activities (AAA)); PF05496.14(RuvB_N:Holliday junction DNA helicase RuvB P-loop domain); PF13173.8(AAA_14:AAA domain); PF00158.28(Sigma54_activat:Sigma-54 interaction domain); PF07728.16(AAA_5:AAA domain (dynein-related subfamily)); PF14532.8(…	GO:0006260(biological_process:DNA replication); GO:0016887(molecular_function:ATPase activity); GO:0005524(molecular_function:ATP binding); GO:0003677(molecular_function:DNA binding)	GO:0005488;GO:0009987;GO:0003824;GO:0008152	EOR33305.1(recombination factor protein RarA [Staphylococcus aureus subsp. aureus 103564])	sp|O34528|YRVN_BACSU(Uncharacterized AAA domain-containing protein YrvN OS=Bacillus subtilis (strain 168) OX=224308 GN=yrvN PE=3 SV=1)	ref_gene
1905BS17_00192	1483	1474	1718	1348	1379	1482	193.24	176.88	206.49	173.26	185.04	209.97	192.2033333	189.4233333	1.029361024	0.041749063	0.702324328	0.884012578	no	up	cymR	HTH-type transcriptional regulator CymR	1	223027	223449	+	COG1959(K:Transcription)	COG1959(DNA-binding transcriptional regulator, IscR family)	INFORMATION STORAGE AND PROCESSING	K17472	cymR	Rrf2 family transcriptional regulator, cysteine metabolism repressor				PF02082.22(Rrf2:Iron-dependent Transcriptional regulator)			WP_000704122.1(MULTISPECIES: Rrf2 family transcriptional regulator [Staphylococcus])	sp|O34527|CYMR_BACSU(HTH-type transcriptional regulator CymR OS=Bacillus subtilis (strain 168) OX=224308 GN=cymR PE=1 SV=2)	ref_gene
1905BS17_00193	107865	91477	123355	97009	117688	135679	70222.51	57003.18	75904.34	63549.81	80361.95	100130.49	67710.01	81347.41667	1.244773835	0.31588364	0.039843806	0.173782024	no	up	-	hypothetical protein	1	223549	223731	+	COG3237(S:Function unknown)	COG3237(Uncharacterized conserved protein YjbJ, UPF0337 family)	POORLY CHARACTERIZED							PF05532.14(CsbD:CsbD-like)			WP_000752909.1(MULTISPECIES: CsbD family protein [Bacteria])	sp|Q7A593|Y1452_STAAN(UPF0337 protein SA1452 OS=Staphylococcus aureus (strain N315) OX=158879 GN=SA1452 PE=1 SV=1)	ref_gene
1905BS17_00194	150	260	341	302	260	220	146.18	245.59	316.35	297.68	266.83	246	236.04	270.17	1.18543499	0.245416546	0.378735744	0.677860883	no	up	-	hypothetical protein	1	223771	223917	+															ref_gene
1905BS17_00195	608	578	570	510	556	537	29.74	25.75	25.54	24.44	27.81	28.23	27.01	26.82666667	1.043322251	0.061184832	0.585777497	0.823033203	no	up	-	hypothetical protein	1	225167	224154	-	COG2141(H:Coenzyme transport and metabolism); COG2141(R:General function prediction only)	COG2141(Flavin-dependent oxidoreductase, luciferase family (includes alkanesulfonate monooxygenase SsuD and methylene tetrahydromethanopterin reductase)); COG2141(Flavin-dependent oxidoreductase, luciferase family (includes alkanesulfonate monooxygenase SsuD and methylene tetrahydromethanopterin reductase))	METABOLISM;POORLY CHARACTERIZED							PF00296.22(Bac_luciferase:Luciferase-like monooxygenase)	GO:0016705(molecular_function:oxidoreductase activity, acting on paired donors, with incorporation or reduction of molecular oxygen)	GO:0003824	WP_000985896.1(MULTISPECIES: LLM class flavin-dependent oxidoreductase [Staphylococcus])	sp|P96651|YDDN_BACSU(Uncharacterized protein YddN OS=Bacillus subtilis (strain 168) OX=224308 GN=yddN PE=4 SV=1)	ref_gene
1905BS17_00196	1803	1622	1737	1516	1433	1509	70.57	57.74	62.24	58.08	57.31	63.39	63.51666667	59.59333333	0.98745685	-0.018210388	0.833037318	0.94184755	no	down	iscS_2	Cysteine desulfurase IscS	1	225479	226621	+	COG1104(E:Amino acid transport and metabolism)	COG1104(Cysteine desulfurase/Cysteine sulfinate desulfinase IscS or related enzyme, NifS family)	METABOLISM	K04487	iscS	cysteine desulfurase [EC:2.8.1.7]	map00730(Thiamine metabolism); map04122(Sulfur relay system)	Metabolism;Genetic Information Processing	Metabolism of cofactors and vitamins;Folding, sorting and degradation	PF00266.21(Aminotran_5:Aminotransferase class-V); PF01041.19(DegT_DnrJ_EryC1:DegT/DnrJ/EryC1/StrS aminotransferase family)	GO:0031071(molecular_function:cysteine desulfurase activity); GO:0008483(molecular_function:transaminase activity); GO:0030170(molecular_function:pyridoxal phosphate binding); GO:0044571(biological_process:[2Fe-2S] cluster assembly); GO:0046872(molecular_function:metal ion binding); GO:0051536(molecular_function:iron-sulfur cluster binding)	GO:0009987;GO:0003824;GO:0008152;GO:0005488	WP_000409170.1(MULTISPECIES: cysteine desulfurase [Staphylococcus])	sp|O34599|ISCS1_BACSU(Putative cysteine desulfurase IscS 1 OS=Bacillus subtilis (strain 168) OX=224308 GN=iscS1 PE=3 SV=2)	ref_gene
1905BS17_00197	3595	3403	3425	3248	3069	2857	156.58	134.89	136.6	138.52	136.62	133.63	142.69	136.2566667	1.005377612	0.007737468	0.928127159	0.979590583	no	up	mnmA	tRNA-specific 2-thiouridylase MnmA	1	226622	227740	+	COG0482(J:Translation, ribosomal structure and biogenesis)	COG0482(tRNA U34 2-thiouridine synthase MnmA/TrmU, contains the PP-loop ATPase domain)	INFORMATION STORAGE AND PROCESSING	K00566	mnmA	tRNA-uridine 2-sulfurtransferase [EC:2.8.1.13]	map04122(Sulfur relay system)	Genetic Information Processing	Folding, sorting and degradation	PF03054.18(tRNA_Me_trans:tRNA methyl transferase); PF02540.19(NAD_synthase:NAD synthase); PF06508.15(QueC:Queuosine biosynthesis protein QueC); PF01171.22(ATP_bind_3:PP-loop family)	GO:0005737(cellular_component:cytoplasm); GO:0000049(molecular_function:tRNA binding); GO:0016783(molecular_function:sulfurtransferase activity); GO:0002143(biological_process:tRNA wobble position uridine thiolation); GO:0006400(biological_process:tRNA modification); GO:0008168(molecular_function:methyltransferase activity); GO:0032259(biological_process:methylation); GO:0005524(molecular_functio…	GO:0008152;GO:0005488;GO:0110165;GO:0009987;GO:0003824	WP_000066097.1(MULTISPECIES: tRNA 2-thiouridine(34) synthase MnmA [Staphylococcus])	sp|A6U290|MNMA_STAA2(tRNA-specific 2-thiouridylase MnmA OS=Staphylococcus aureus (strain JH1) OX=359787 GN=mnmA PE=3 SV=1)	ref_gene
1905BS17_00198	160	130	176	150	137	163	13.52	10.05	13.67	12.45	11.87	14.88	12.41333333	13.06666667	1.105644931	0.144888151	0.445432186	0.728031717	no	up	yrrB	TPR repeat-containing protein YrrB	1	228370	229038	+	COG0457(R:General function prediction only)	COG0457(Tetratricopeptide (TPR) repeat)	POORLY CHARACTERIZED							PF00515.30(TPR_1:Tetratricopeptide repeat); PF07719.19(TPR_2:Tetratricopeptide repeat); PF13181.8(TPR_8:Tetratricopeptide repeat); PF13414.8(TPR_11:TPR repeat); PF13424.8(TPR_12:Tetratricopeptide repeat); PF14559.8(TPR_19:Tetratricopeptide repeat); PF13432.8(TPR_16:Tetratricopeptide repeat); PF13431.8(TPR_17:Tetratricopeptide repeat); PF13176.8(TPR_7:Tetratricopeptide repeat); PF12895.9(ANAPC3:An…			WP_061650471.1(tetratricopeptide repeat protein [Staphylococcus aureus])		ref_gene
1905BS17_00199	1469	1289	1351	1210	1146	1171	26.23	20.87	22.04	21.11	20.87	22.37	23.04666667	21.45	0.981469124	-0.026985212	0.768269526	0.918117761	no	down	recD2	ATP-dependent RecD-like DNA helicase	1	229040	231517	+	COG0507(L:Replication, recombination and repair)	COG0507(ATP-dependent exoDNAse (exonuclease V), alpha subunit, helicase superfamily I)	INFORMATION STORAGE AND PROCESSING	K03581	recD	exodeoxyribonuclease V alpha subunit [EC:3.1.11.5]	map03440(Homologous recombination)	Genetic Information Processing	Replication and repair	PF13604.8(AAA_30:AAA domain); PF13245.8(AAA_19:AAA domain); PF14490.8(HHH_4:Helix-hairpin-helix containing domain); PF18335.3(SH3_13:ATP-dependent RecD-like DNA helicase SH3 domain); PF13538.8(UvrD_C_2:UvrD-like helicase C-terminal domain); PF13086.8(AAA_11:AAA domain); PF01443.20(Viral_helicase1:Viral (Superfamily 1) RNA helicase); PF13087.8(AAA_12:AAA domain); PF00004.31(AAA:ATPase family assoc…	GO:0016787(molecular_function:hydrolase activity); GO:0043139(molecular_function:5'-3' DNA helicase activity); GO:0005524(molecular_function:ATP binding); GO:0003677(molecular_function:DNA binding)	GO:0005488;GO:0140657;GO:0003824	WP_001283328.1(MULTISPECIES: ATP-dependent RecD-like DNA helicase [Staphylococcus])	sp|O34481|RECDL_BACSU(ATP-dependent RecD-like DNA helicase OS=Bacillus subtilis (strain 168) OX=224308 GN=yrrC PE=3 SV=1)	ref_gene
1905BS17_00200	1563	1337	1437	1410	1271	1205	25.66	19.9	21.55	22.61	21.28	21.16	22.37	21.68333333	1.024378118	0.034748341	0.736067496	0.906344729	no	up	alaS	Alanine--tRNA ligase	1	231857	234490	+	COG0013(J:Translation, ribosomal structure and biogenesis)	COG0013(Alanyl-tRNA synthetase)	INFORMATION STORAGE AND PROCESSING	K01872	alaS	alanyl-tRNA synthetase [EC:6.1.1.7]	map00970(Aminoacyl-tRNA biosynthesis)	Genetic Information Processing	Translation	PF01411.21(tRNA-synt_2c:tRNA synthetases class II (A)); PF02272.21(DHHA1:DHHA1 domain); PF07973.16(tRNA_SAD:Threonyl and Alanyl tRNA synthetase second additional domain)	GO:0005737(cellular_component:cytoplasm); GO:0004813(molecular_function:alanine-tRNA ligase activity); GO:0000049(molecular_function:tRNA binding); GO:0008270(molecular_function:zinc ion binding); GO:0006419(biological_process:alanyl-tRNA aminoacylation); GO:0005524(molecular_function:ATP binding)	GO:0110165;GO:0009987;GO:0003824;GO:0008152;GO:0005488	AGW34067.1(putative alanyl-tRNA synthetase [Staphylococcus aureus subsp. aureus SA957])	sp|A8Z4F6|SYA_STAAT(Alanine--tRNA ligase OS=Staphylococcus aureus (strain USA300 / TCH1516) OX=451516 GN=alaS PE=3 SV=1)	ref_gene
1905BS17_00201	393	333	333	326	380	352	179.8	144.4	143.12	149.43	181.72	180.7	155.7733333	170.6166667	1.142891114	0.192687961	0.170848557	0.425926005	no	up	-	hypothetical protein	1	234553	234813	+	COG4472(S:Function unknown)	COG4472(Uncharacterized conserved protein, UPF0297 family)	POORLY CHARACTERIZED							PF06135.14(IreB:IreB regulatory phosphoprotein)			AFH69857.1(putative cytosolic protein [Staphylococcus aureus subsp. aureus 71193])	sp|P60359|Y1445_STAAN(UPF0297 protein SA1445 OS=Staphylococcus aureus (strain N315) OX=158879 GN=SA1445 PE=1 SV=1)	ref_gene
1905BS17_00202	485	571	623	565	558	452	79.44	86.5	94.38	91.53	94.38	80.88	86.77333333	88.93	1.069920344	0.097503391	0.528324123	0.790438417	no	up	yrrK	Putative pre-16S rRNA nuclease	1	234817	235245	+	COG0816(J:Translation, ribosomal structure and biogenesis); COG0816(L:Replication, recombination and repair); COG0816(K:Transcription)	COG0816(YqgF/RuvX protein, pre-16S rRNA maturation RNase/Holliday junction resolvase/anti-termination factor); COG0816(YqgF/RuvX protein, pre-16S rRNA maturation RNase/Holliday junction resolvase/anti-termination factor); COG0816(YqgF/RuvX protein, pre-16S rRNA maturation RNase/Holliday junction resolvase/anti-termination factor)	INFORMATION STORAGE AND PROCESSING;INFORMATION STORAGE AND PROCESSING;INFORMATION STORAGE AND PROCESSING	K07447	ruvX	putative pre-16S rRNA nuclease [EC:3.1.-.-]				PF03652.17(RuvX:Holliday junction resolvase)	GO:0004518(molecular_function:nuclease activity); GO:0005737(cellular_component:cytoplasm); GO:0004386(molecular_function:helicase activity); GO:0000967(biological_process:rRNA 5'-end processing); GO:0004519(molecular_function:endonuclease activity)	GO:0140657;GO:0110165;GO:0009987;GO:0003824;GO:0008152	WP_000939062.1(Holliday junction resolvase RuvX [Staphylococcus aureus])	sp|A6U285|YQGF_STAA2(Putative pre-16S rRNA nuclease OS=Staphylococcus aureus (strain JH1) OX=359787 GN=SaurJH1_1707 PE=3 SV=1)	ref_gene
1905BS17_00203	717	761	866	730	702	471	213.47	212.42	240.53	216.6	217.48	155.54	222.14	196.54	0.926124134	-0.110722515	0.53558152	0.794420273	no	down	-	hypothetical protein	1	235260	235568	+	COG3906(S:Function unknown)	COG3906(Uncharacterized conserved protein YrzB, UPF0473 family)	POORLY CHARACTERIZED							PF06949.13(DUF1292:Protein of unknown function (DUF1292))			WP_000134779.1(MULTISPECIES: DUF1292 domain-containing protein [Bacteria])	sp|Q7A598|Y1443_STAAN(UPF0473 protein SA1443 OS=Staphylococcus aureus (strain N315) OX=158879 GN=SA1443 PE=1 SV=1)	ref_gene
1905BS17_00204	55	49	43	45	45	42	4.96	4.05	3.57	3.99	4.17	4.1	4.193333333	4.086666667	1.02608882	0.037155619	0.898712796	0.970811024	no	up	pcm	Protein-L-isoaspartate O-methyltransferase	1	235853	236491	+	COG4122(J:Translation, ribosomal structure and biogenesis)	COG4122(tRNA 5-hydroxyU34 O-methylase TrmR/YrrM)	INFORMATION STORAGE AND PROCESSING							PF01596.19(Methyltransf_3:O-methyltransferase); PF13847.8(Methyltransf_31:Methyltransferase domain); PF13578.8(Methyltransf_24:Methyltransferase domain); PF01135.21(PCMT:Protein-L-isoaspartate(D-aspartate) O-methyltransferase (PCMT)); PF05175.16(MTS:Methyltransferase small domain); PF03602.17(Cons_hypoth95:Conserved hypothetical protein 95); PF13649.8(Methyltransf_25:Methyltransferase domain); PF…	GO:0008171(molecular_function:O-methyltransferase activity); GO:0000287(molecular_function:magnesium ion binding); GO:0016300(molecular_function:tRNA (uracil) methyltransferase activity)	GO:0003824;GO:0005488	WP_000342260.1(MULTISPECIES: O-methyltransferase [Staphylococcus])	sp|O32036|TRMR_BACSU(tRNA 5-hydroxyuridine methyltransferase OS=Bacillus subtilis (strain 168) OX=224308 GN=trmR PE=1 SV=1)	ref_gene
1905BS17_00205	386	336	314	216	252	265	21.1	16.74	15.73	11.57	14.09	15.58	17.85666667	13.74666667	0.809381503	-0.305108215	0.054890702	0.213467872	no	down	ydcP	putative protease YdcP	1	236494	237417	+	COG0826(J:Translation, ribosomal structure and biogenesis)	COG0826(23S rRNA C2501 and tRNA U34 5'-hydroxylation protein RlhA/YrrN/YrrO, U32 peptidase family)	INFORMATION STORAGE AND PROCESSING							PF01136.21(Peptidase_U32:Peptidase family U32)	GO:0016787(molecular_function:hydrolase activity); GO:0008233(molecular_function:peptidase activity)	GO:0003824	WP_000137775.1(MULTISPECIES: U32 family peptidase [Staphylococcus])	sp|O32035|TRHP2_BACSU(tRNA hydroxylation protein P2 OS=Bacillus subtilis (strain 168) OX=224308 GN=trhP2 PE=3 SV=1)	ref_gene
1905BS17_00206	1318	1119	1206	851	889	843	50.07	38.66	41.94	31.64	34.5	34.37	43.55666667	33.50333333	0.811088808	-0.302068208	0.002405755	0.02055988	no	down	-	hypothetical protein	1	237429	238697	+	COG0826(J:Translation, ribosomal structure and biogenesis)	COG0826(23S rRNA C2501 and tRNA U34 5'-hydroxylation protein RlhA/YrrN/YrrO, U32 peptidase family)	INFORMATION STORAGE AND PROCESSING	K08303	prtC	U32 family peptidase [EC:3.4.-.-]	map05120(Epithelial cell signaling in Helicobacter pylori infection)	Human Diseases	Infectious disease: bacterial	PF01136.21(Peptidase_U32:Peptidase family U32); PF16325.7(Peptidase_U32_C:Peptidase family U32 C-terminal domain)	GO:0016787(molecular_function:hydrolase activity); GO:0008233(molecular_function:peptidase activity)	GO:0003824	WP_000848304.1(MULTISPECIES: U32 family peptidase [Staphylococcus])	sp|O32034|TRHP1_BACSU(tRNA hydroxylation protein P1 OS=Bacillus subtilis (strain 168) OX=224308 GN=trhP1 PE=3 SV=1)	ref_gene
1905BS17_00207	2063	1764	1925	1952	1952	1777	192.42	150.76	165.1	179.03	186.9	179.26	169.4266667	181.73	1.129513224	0.175701161	0.058783325	0.22391806	no	up	udk	Uridine kinase	1	238697	239320	+	COG0572(F:Nucleotide transport and metabolism)	COG0572(Uridine kinase)	METABOLISM	K00876	udk	uridine kinase [EC:2.7.1.48]	map00240(Pyrimidine metabolism); map00983(Drug metabolism - other enzymes)	Metabolism;Metabolism	Nucleotide metabolism;Xenobiotics biodegradation and metabolism	PF00485.20(PRK:Phosphoribulokinase / Uridine kinase family); PF13238.8(AAA_18:AAA domain); PF01712.21(dNK:Deoxynucleoside kinase); PF13207.8(AAA_17:AAA domain); PF02492.21(cobW:CobW/HypB/UreG, nucleotide-binding domain)	GO:0005737(cellular_component:cytoplasm); GO:0044211(biological_process:CTP salvage); GO:0016773(molecular_function:phosphotransferase activity, alcohol group as acceptor); GO:0044206(biological_process:UMP salvage); GO:0004849(molecular_function:uridine kinase activity); GO:0005524(molecular_function:ATP binding)	GO:0110165;GO:0005488;GO:0008152;GO:0003824;GO:0009987	WP_000648617.1(MULTISPECIES: uridine kinase [Staphylococcus])	sp|A7X320|URK_STAA1(Uridine kinase OS=Staphylococcus aureus (strain Mu3 / ATCC 700698) OX=418127 GN=udk PE=3 SV=1)	ref_gene
1905BS17_00208	3526	2605	2929	3075	3076	3134	416.18	282.69	318.57	357.65	373.5	401.51	339.1466667	377.5533333	1.174025748	0.231464049	0.045203298	0.18935286	no	up	greA	Transcription elongation factor GreA	1	239348	239824	+	COG0782(K:Transcription)	COG0782(Transcription elongation factor, GreA/GreB family)	INFORMATION STORAGE AND PROCESSING	K03624	greA	transcription elongation factor GreA				PF03449.17(GreA_GreB_N:Transcription elongation factor, N-terminal); PF01272.21(GreA_GreB:Transcription elongation factor, GreA/GreB, C-term)	GO:0006354(biological_process:DNA-templated transcription, elongation); GO:0070063(molecular_function:RNA polymerase binding); GO:0003746(molecular_function:translation elongation factor activity); GO:0032784(biological_process:regulation of DNA-templated transcription, elongation); GO:0003677(molecular_function:DNA binding)	GO:0005488;GO:0065007;GO:0009987;GO:0008152;GO:0045182	WP_000431312.1(MULTISPECIES: transcription elongation factor GreA [Staphylococcus])	sp|A7X319|GREA_STAA1(Transcription elongation factor GreA OS=Staphylococcus aureus (strain Mu3 / ATCC 700698) OX=418127 GN=greA PE=3 SV=1)	ref_gene
1905BS17_00209	54	46	21	23	33	31	4.03	3.14	1.44	1.68	2.52	2.49	2.87	2.23	0.82160289	-0.283486838	0.512086544	0.780258182	no	down	kipI_1	Kinase A inhibitor	1	240150	240884	+	COG2049(E:Amino acid transport and metabolism)	COG2049(5-oxoprolinase subunit B/Allophanate hydrolase subunit 1)	METABOLISM	K06351	kipI	inhibitor of KinA				PF02682.18(CT_C_D:Carboxyltransferase domain, subdomain C and D)	GO:0017168(molecular_function:5-oxoprolinase (ATP-hydrolyzing) activity); GO:0005524(molecular_function:ATP binding)	GO:0005488;GO:0003824	WP_000383164.1(MULTISPECIES: 5-oxoprolinase subunit PxpB [Staphylococcus])	sp|P60495|PXPB_BACSU(5-oxoprolinase subunit B OS=Bacillus subtilis (strain 168) OX=224308 GN=pxpB PE=1 SV=1)	ref_gene
1905BS17_00210	89	67	82	64	81	85	4.43	3.04	3.74	3.12	4.12	4.55	3.736666667	3.93	1.107263042	0.14699799	0.553290716	0.807573813	no	up	kipA_1	KipI antagonist	1	240874	241884	+	COG1984(E:Amino acid transport and metabolism)	COG1984(5-oxoprolinase subunit C/Allophanate hydrolase subunit 2)	METABOLISM							PF02626.17(CT_A_B:Carboxyltransferase domain, subdomain A and B)	GO:0016787(molecular_function:hydrolase activity); GO:0016829(molecular_function:lyase activity); GO:0005524(molecular_function:ATP binding)	GO:0003824;GO:0005488	WP_000023312.1(MULTISPECIES: biotin-dependent carboxyltransferase family protein [Staphylococcus])	sp|Q7WY77|PXPC_BACSU(5-oxoprolinase subunit C OS=Bacillus subtilis (strain 168) OX=224308 GN=pxpC PE=1 SV=2)	ref_gene
1905BS17_00211	66	29	62	55	52	94	9.91	4.02	8.6	8.16	8.05	15.39	7.51	10.53333333	1.475068327	0.560781784	0.142105307	0.378294126	no	up	accB_1	Biotin carboxyl carrier protein of acetyl-CoA carboxylase	1	241886	242335	+	COG0511(I:Lipid transport and metabolism)	COG0511(Biotin carboxyl carrier protein)	METABOLISM	K02160	accB	acetyl-CoA carboxylase biotin carboxyl carrier protein	map00720(Carbon fixation pathways in prokaryotes); map00640(Propanoate metabolism); map00061(Fatty acid biosynthesis); map00620(Pyruvate metabolism)	Metabolism;Metabolism;Metabolism;Metabolism	Energy metabolism;Carbohydrate metabolism;Lipid metabolism;Carbohydrate metabolism	PF00364.24(Biotin_lipoyl:Biotin-requiring enzyme); PF13375.8(RnfC_N:RnfC Barrel sandwich hybrid domain); PF01597.21(GCV_H:Glycine cleavage H-protein); PF16886.7(ATP-synt_ab_Xtn:ATPsynthase alpha/beta subunit N-term extension)			WP_001019350.1(MULTISPECIES: acetyl-CoA carboxylase biotin carboxyl carrier protein subunit [Staphylococcus])	sp|P49786|BCCP_BACSU(Biotin carboxyl carrier protein of acetyl-CoA carboxylase OS=Bacillus subtilis (strain 168) OX=224308 GN=accB PE=1 SV=2)	ref_gene
1905BS17_00212	205	132	163	128	131	153	7.14	4.18	5.19	4.36	4.66	5.71	5.503333333	4.91	0.945095334	-0.081468231	0.698961875	0.883140045	no	down	accC	Biotin carboxylase	1	242349	243710	+	COG0439(I:Lipid transport and metabolism)	COG0439(Biotin carboxylase)	METABOLISM	K01961	accC	acetyl-CoA carboxylase, biotin carboxylase subunit [EC:6.4.1.2 6.3.4.14]	map00720(Carbon fixation pathways in prokaryotes); map00640(Propanoate metabolism); map00061(Fatty acid biosynthesis); map00620(Pyruvate metabolism)	Metabolism;Metabolism;Metabolism;Metabolism	Energy metabolism;Carbohydrate metabolism;Lipid metabolism;Carbohydrate metabolism	PF02786.19(CPSase_L_D2:Carbamoyl-phosphate synthase L chain, ATP binding domain); PF00289.24(Biotin_carb_N:Biotin carboxylase, N-terminal domain); PF02785.21(Biotin_carb_C:Biotin carboxylase C-terminal domain); PF07478.15(Dala_Dala_lig_C:D-ala D-ala ligase C-terminus); PF02222.24(ATP-grasp:ATP-grasp domain); PF02655.16(ATP-grasp_3:ATP-grasp domain); PF14397.8(ATPgrasp_ST:Sugar-transfer associated…	GO:0046872(molecular_function:metal ion binding); GO:0005524(molecular_function:ATP binding)	GO:0005488	WP_000942737.1(acetyl-CoA carboxylase biotin carboxylase subunit [Staphylococcus aureus])	sp|P49787|ACCC1_BACSU(Biotin carboxylase 1 OS=Bacillus subtilis (strain 168) OX=224308 GN=accC1 PE=3 SV=3)	ref_gene
1905BS17_00213	129	84	134	114	95	174	9.24	5.5	8.81	8.01	6.97	13.44	7.85	9.473333333	1.267849469	0.342383465	0.232021369	0.515702006	no	up	-	hypothetical protein	1	243710	244462	+	COG1540(E:Amino acid transport and metabolism)	COG1540(5-oxoprolinase subunit A)	METABOLISM	K07160	pxpA	5-oxoprolinase (ATP-hydrolysing) subunit A [EC:3.5.2.9]	map00480(Glutathione metabolism)	Metabolism	Metabolism of other amino acids	PF03746.18(LamB_YcsF:LamB/YcsF family)	GO:0005975(biological_process:carbohydrate metabolic process); GO:0017168(molecular_function:5-oxoprolinase (ATP-hydrolyzing) activity); GO:0005524(molecular_function:ATP binding)	GO:0005488;GO:0003824;GO:0008152	WP_001261799.1(MULTISPECIES: 5-oxoprolinase subunit PxpA [Staphylococcus])	sp|Q2YT73|PXPA_STAAB(5-oxoprolinase subunit A OS=Staphylococcus aureus (strain bovine RF122 / ET3-1) OX=273036 GN=pxpA PE=3 SV=1)	ref_gene
1905BS17_00214	151	184	183	158	135	167	5.55	6.15	6.15	5.68	5.07	6.58	5.95	5.776666667	1.013282688	0.019036717	0.920848673	0.979585771	no	up	mntH_1	Divalent metal cation transporter MntH	1	244474	245703	+	COG1914(P:Inorganic ion transport and metabolism)	COG1914(Mn2+ or Fe2+ transporter, NRAMP family)	METABOLISM							PF01566.20(Nramp:Natural resistance-associated macrophage protein)	GO:0046873(molecular_function:metal ion transmembrane transporter activity); GO:0015086(molecular_function:cadmium ion transmembrane transporter activity); GO:0016021(cellular_component:integral component of membrane); GO:0005384(molecular_function:manganese ion transmembrane transporter activity)	GO:0005215;GO:0110165	WP_000533241.1(divalent metal cation transporter [Staphylococcus aureus])	sp|P42964|YCSG_BACSU(Uncharacterized membrane protein YcsG OS=Bacillus subtilis (strain 168) OX=224308 GN=ycsG PE=3 SV=4)	ref_gene
1905BS17_00215	31	46	40	25	30	33	1.23	1.65	1.45	0.97	1.21	1.4	1.443333333	1.193333333	0.857532578	-0.221736614	0.53872918	0.796232789	no	down	-	hypothetical protein	1	245991	247211	+	COG3177(K:Transcription)	COG3177(Fic family protein)	INFORMATION STORAGE AND PROCESSING							PF02661.20(Fic:Fic/DOC family)			WP_000542305.1(MULTISPECIES: Fic family protein [Staphylococcus])		ref_gene
1905BS17_00216	18	17	21	13	7	15	1.3	1.12	1.39	0.92	0.52	1.17	1.27	0.87	0.714772534	-0.484443896	0.357573649	1	no	down	entA	Enterotoxin type A	1	248035	248787	+				K11040	se	staphylococcal enterotoxin	map05150(Staphylococcus aureus infection)	Human Diseases	Infectious disease: bacterial	PF02876.19(Stap_Strp_tox_C:Staphylococcal/Streptococcal toxin, beta-grasp domain); PF01123.22(Stap_Strp_toxin:Staphylococcal/Streptococcal toxin, OB-fold domain)	GO:0005576(cellular_component:extracellular region); GO:0009405(biological_process:pathogenesis); GO:0090729(molecular_function:toxin activity)	GO:0090729;GO:0110165	QKD77151.1(staphylococcal enterotoxin-like W [Staphylococcus aureus])	sp|P0A0L2|ETXA_STAAU(Enterotoxin type A OS=Staphylococcus aureus OX=1280 GN=entA PE=1 SV=1)	ref_gene
1905BS17_00217	4734.09	6447.45	5899.26	4744.3	4409.48	2709.1	470.2	587.25	539.06	463.59	449.81	291.27	532.17	401.5566667	0.789542518	-0.340911136	0.10135613	0.306050584	no	down	-	IS200/IS605 family transposase ISSep3	1	249464	248979	-	COG1943(X:Mobilome: prophages, transposons)	COG1943(REP element-mobilizing transposase RayT)	CELLULAR PROCESSES AND SIGNALING	K07491	rayT	REP-associated tyrosine transposase				PF01797.18(Y1_Tnp:Transposase IS200 like)	GO:0004803(molecular_function:transposase activity); GO:0006313(biological_process:transposition, DNA-mediated); GO:0003677(molecular_function:DNA binding)	GO:0005488;GO:0009987;GO:0003824;GO:0008152	WP_000093393.1(MULTISPECIES: IS200/IS605 family transposase [Bacteria])	sp|P59697|T200_SALTI(Transposase for insertion sequence element IS200 OS=Salmonella typhi OX=90370 GN=tnpA1 PE=3 SV=1)	ref_gene
1905BS17_00218	0	0	0	0	0	0	0	0	0	0	0	0	0	0	1	0	1	1	no	no change	-	hypothetical protein	1	250002	249733	-											GO:0016021(cellular_component:integral component of membrane)	GO:0110165	WP_063815519.1(hypothetical protein [Staphylococcus aureus])		ref_gene
1905BS17_00219	80	84	83	80	59	55	6.16	5.91	5.87	6.05	4.65	4.57	5.98	5.09	0.896025107	-0.158388937	0.532817761	0.794083613	no	down	mtnN	5'-methylthioadenosine/S-adenosylhomocysteine nucleosidase	1	250314	251000	+	COG0775(F:Nucleotide transport and metabolism); COG0775(H:Coenzyme transport and metabolism)	COG0775(Nucleoside phosphorylase/nucleosidase, includes 5'-methylthioadenosine/S-adenosylhomocysteine nucleosidase MtnN and futalosine hydrolase MqnB); COG0775(Nucleoside phosphorylase/nucleosidase, includes 5'-methylthioadenosine/S-adenosylhomocysteine nucleosidase MtnN and futalosine hydrolase MqnB)	METABOLISM;METABOLISM	K01243	mtnN	adenosylhomocysteine nucleosidase [EC:3.2.2.9]	map00270(Cysteine and methionine metabolism)	Metabolism	Amino acid metabolism	PF01048.22(PNP_UDP_1:Phosphorylase superfamily)	GO:0009164(biological_process:nucleoside catabolic process); GO:0008782(molecular_function:adenosylhomocysteine nucleosidase activity); GO:0019509(biological_process:L-methionine biosynthetic process from methylthioadenosine); GO:0019284(biological_process:L-methionine biosynthetic process from S-adenosylmethionine); GO:0008930(molecular_function:methylthioadenosine nucleosidase activity)	GO:0009987;GO:0003824;GO:0008152	WP_000579267.1(MULTISPECIES: 5'-methylthioadenosine/S-adenosylhomocysteine nucleosidase [Staphylococcus])	sp|A7X306|MTNN_STAA1(5'-methylthioadenosine/S-adenosylhomocysteine nucleosidase OS=Staphylococcus aureus (strain Mu3 / ATCC 700698) OX=418127 GN=mtnN PE=3 SV=1)	ref_gene
1905BS17_00220	117	104	136	119	111	108	13.93	11.38	14.92	13.96	13.6	13.96	13.41	13.84	1.082804198	0.114772385	0.566475866	0.813365224	no	up	-	hypothetical protein	1	251020	251547	+	COG2179(R:General function prediction only)	COG2179(Predicted phosphohydrolase YqeG, HAD superfamily)	POORLY CHARACTERIZED	K07015	yqeG	putative phosphatase [EC:3.1.3.-]				PF13419.8(HAD_2:Haloacid dehalogenase-like hydrolase); PF13242.8(Hydrolase_like:HAD-hyrolase-like); PF08282.14(Hydrolase_3:haloacid dehalogenase-like hydrolase); PF09419.12(PGP_phosphatase:Mitochondrial PGP phosphatase); PF00702.28(Hydrolase:haloacid dehalogenase-like hydrolase)	GO:0008962(molecular_function:phosphatidylglycerophosphatase activity); GO:0016791(molecular_function:phosphatase activity); GO:0008967(molecular_function:phosphoglycolate phosphatase activity)	GO:0003824	WP_000524902.1(MULTISPECIES: YqeG family HAD IIIA-type phosphatase [Staphylococcus])	sp|P54452|YQEG_BACSU(Probable phosphatase YqeG OS=Bacillus subtilis (strain 168) OX=224308 GN=yqeG PE=4 SV=1)	ref_gene
1905BS17_00221	165	164	170	125	150	129	7.31	6.61	6.9	5.42	6.79	6.14	6.94	6.116666667	0.925173221	-0.112204586	0.530379755	0.792041002	no	down	yqeH	putative protein YqeH	1	251548	252648	+	COG1161(J:Translation, ribosomal structure and biogenesis)	COG1161(Ribosome biogenesis GTPase RbgA)	INFORMATION STORAGE AND PROCESSING	K06948	yqeH	30S ribosome assembly GTPase				PF01926.25(MMR_HSR1:50S ribosome-binding GTPase); PF03193.18(RsgA_GTPase:RsgA GTPase); PF02421.20(FeoB_N:Ferrous iron transport protein B); PF00009.29(GTP_EFTU:Elongation factor Tu GTP binding domain)	GO:0005525(molecular_function:GTP binding)	GO:0005488	WP_001280141.1(MULTISPECIES: ribosome biogenesis GTPase YqeH [Staphylococcus])	sp|P54453|YQEH_BACSU(Uncharacterized protein YqeH OS=Bacillus subtilis (strain 168) OX=224308 GN=yqeH PE=1 SV=1)	ref_gene
1905BS17_00222	132	123	99	85	78	87	8.71	7.41	6	5.51	5.27	6.19	7.373333333	5.656666667	0.806700926	-0.309894184	0.163056983	0.413172837	no	down	aroE	Shikimate dehydrogenase (NADP(+))	1	252662	253468	+	COG0169(E:Amino acid transport and metabolism)	COG0169(Shikimate 5-dehydrogenase)	METABOLISM	K00014	aroE	shikimate dehydrogenase [EC:1.1.1.25]	map00400(Phenylalanine, tyrosine and tryptophan biosynthesis)	Metabolism	Amino acid metabolism	PF08501.13(Shikimate_dh_N:Shikimate dehydrogenase substrate binding domain); PF18317.3(SDH_C:Shikimate 5'-dehydrogenase C-terminal domain); PF01488.22(Shikimate_DH:Shikimate / quinate 5-dehydrogenase); PF03435.20(Sacchrp_dh_NADP:Saccharopine dehydrogenase NADP binding domain)	GO:0008652(biological_process:cellular amino acid biosynthetic process); GO:0050661(molecular_function:NADP binding); GO:0009423(biological_process:chorismate biosynthetic process); GO:0004764(molecular_function:shikimate 3-dehydrogenase (NADP+) activity); GO:0019632(biological_process:shikimate metabolic process); GO:0009073(biological_process:aromatic amino acid family biosynthetic process)	GO:0009987;GO:0003824;GO:0008152;GO:0005488	WP_000666767.1(MULTISPECIES: shikimate dehydrogenase [Staphylococcus])	sp|A7X302|AROE_STAA1(Shikimate dehydrogenase (NADP(+)) OS=Staphylococcus aureus (strain Mu3 / ATCC 700698) OX=418127 GN=aroE PE=3 SV=1)	ref_gene
1905BS17_00223	4	3	5	0	5	0	1.41	0.99	1.65	0	1.84	0	1.35	0.613333333	0.478095268	-1.064629969	0.470741718	1	no	down	-	RNA-binding protein	1	253472	253762	+	COG1534(J:Translation, ribosomal structure and biogenesis)	COG1534(RNA-binding protein YhbY)	INFORMATION STORAGE AND PROCESSING	K07574	yhbY	RNA-binding protein				PF01985.23(CRS1_YhbY:CRS1 / YhbY (CRM) domain)	GO:0003723(molecular_function:RNA binding)	GO:0005488	WP_000955235.1(MULTISPECIES: ribosome assembly RNA-binding protein YhbY [Staphylococcus])	sp|P54454|YQEI_BACSU(Probable RNA-binding protein YqeI OS=Bacillus subtilis (strain 168) OX=224308 GN=yqeI PE=4 SV=1)	ref_gene
1905BS17_00224	327	255	358	308	262	270	34.55	24.73	34.82	32.04	28.45	30.91	31.36666667	30.46666667	1.023023446	0.03283921	0.840837649	0.947242201	no	up	nadD	putative nicotinate-nucleotide adenylyltransferase	1	253765	254334	+	COG1057(H:Coenzyme transport and metabolism)	COG1057(Nicotinate-nucleotide adenylyltransferase NadD)	METABOLISM	K00969	nadD	nicotinate-nucleotide adenylyltransferase [EC:2.7.7.18]	map00760(Nicotinate and nicotinamide metabolism)	Metabolism	Metabolism of cofactors and vitamins	PF01467.28(CTP_transf_like:Cytidylyltransferase-like)	GO:0009435(biological_process:NAD biosynthetic process); GO:0004515(molecular_function:nicotinate-nucleotide adenylyltransferase activity); GO:0005524(molecular_function:ATP binding)	GO:0005488;GO:0009987;GO:0003824;GO:0008152	WP_000725167.1(MULTISPECIES: nicotinate (nicotinamide) nucleotide adenylyltransferase [Staphylococcus])	sp|A7X2Z9|NADD_STAA1(Probable nicotinate-nucleotide adenylyltransferase OS=Staphylococcus aureus (strain Mu3 / ATCC 700698) OX=418127 GN=nadD PE=3 SV=1)	ref_gene
1905BS17_00225	942	946	952	808	830	720	96.34	88.76	89.6	81.32	87.2	79.74	91.56666667	82.75333333	0.948123519	-0.076853073	0.469636132	0.7470311	no	down	-	hypothetical protein	1	254324	254908	+	COG1713(T:Signal transduction mechanisms); COG1713(R:General function prediction only)	COG1713(Diadenosine tetraphosphatase YqeK or a related HD superfamily phosphohydrolase); COG1713(Diadenosine tetraphosphatase YqeK or a related HD superfamily phosphohydrolase)	CELLULAR PROCESSES AND SIGNALING;POORLY CHARACTERIZED							PF01966.24(HD:HD domain)	GO:0016787(molecular_function:hydrolase activity); GO:0004515(molecular_function:nicotinate-nucleotide adenylyltransferase activity); GO:0005524(molecular_function:ATP binding); GO:0009435(biological_process:NAD biosynthetic process)	GO:0005488;GO:0009987;GO:0003824;GO:0008152	WP_001017838.1(MULTISPECIES: bis(5'-nucleosyl)-tetraphosphatase (symmetrical) YqeK [Staphylococcus])	sp|P54456|YQEK_BACSU(Uncharacterized protein YqeK OS=Bacillus subtilis (strain 168) OX=224308 GN=yqeK PE=4 SV=1)	ref_gene
1905BS17_00226	585	535	638	583	604	492	138.66	118.25	140.59	137.32	148.56	128.57	132.5	138.15	1.09176471	0.12666197	0.330583508	0.635378758	no	up	rsfS	Ribosomal silencing factor RsfS	1	254909	255262	+	COG0799(J:Translation, ribosomal structure and biogenesis)	COG0799(Ribosomal silencing factor RsfS, regulates association of 30S and 50S subunits)	INFORMATION STORAGE AND PROCESSING	K09710	ybeB	ribosome-associated protein				PF02410.17(RsfS:Ribosomal silencing factor during starvation)	GO:0005737(cellular_component:cytoplasm); GO:0090071(biological_process:negative regulation of ribosome biogenesis); GO:0042256(biological_process:mature ribosome assembly); GO:0017148(biological_process:negative regulation of translation)	GO:0065007;GO:0110165;GO:0009987	WP_001088020.1(MULTISPECIES: ribosome silencing factor [Staphylococcus])	sp|Q9KD89|IOJAP_BACHD(Ribosomal silencing factor RsfS OS=Bacillus halodurans (strain ATCC BAA-125 / DSM 18197 / FERM 7344 / JCM 9153 / C-125) OX=272558 GN=rsfS PE=1 SV=1)	ref_gene
1905BS17_00227	354	345	412	290	241	252	27.19	24.23	29.06	21.87	18.98	20.89	26.82666667	20.58	0.805290564	-0.312418667	0.034915045	0.158866885	no	down	tam	Trans-aconitate 2-methyltransferase	1	255265	255981	+	COG4976(R:General function prediction only)	COG4976(Predicted methyltransferase, contains TPR repeat)	POORLY CHARACTERIZED							PF13649.8(Methyltransf_25:Methyltransferase domain); PF13847.8(Methyltransf_31:Methyltransferase domain); PF08241.14(Methyltransf_11:Methyltransferase domain); PF08242.14(Methyltransf_12:Methyltransferase domain); PF05401.13(NodS:Nodulation protein S (NodS)); PF13489.8(Methyltransf_23:Methyltransferase domain); PF01209.20(Ubie_methyltran:ubiE/COQ5 methyltransferase family); PF07021.14(MetW:Methio…	GO:0008168(molecular_function:methyltransferase activity); GO:0032259(biological_process:methylation)	GO:0003824;GO:0008152	WP_000942456.1(MULTISPECIES: class I SAM-dependent methyltransferase [Staphylococcus])	sp|C5D4V7|Y2453_GEOSW(Putative methyltransferase GWCH70_2453 OS=Geobacillus sp. (strain WCH70) OX=471223 GN=GWCH70_2453 PE=3 SV=1)	ref_gene
1905BS17_00228	59	69	62	53	64	68	4.33	4.63	4.18	3.82	4.81	5.38	4.38	4.67	1.111779735	0.15287099	0.564645771	0.813365224	no	up	comEA	ComE operon protein 1	1	256030	256707	+	COG1555(L:Replication, recombination and repair)	COG1555(DNA uptake protein ComE or related DNA-binding protein)	INFORMATION STORAGE AND PROCESSING	K02237	comEA	competence protein ComEA				PF12836.9(HHH_3:Helix-hairpin-helix motif); PF00633.25(HHH:Helix-hairpin-helix motif); PF14520.8(HHH_5:Helix-hairpin-helix domain); PF12826.9(HHH_2:Helix-hairpin-helix motif); PF10531.11(SLBB:SLBB domain); PF14579.8(HHH_6:Helix-hairpin-helix motif)	GO:0006281(biological_process:DNA repair); GO:0003677(molecular_function:DNA binding)	GO:0005488;GO:0009987;GO:0008152;GO:0050896	WP_078055782.1(MULTISPECIES: ComEA family DNA-binding protein [Staphylococcus])	sp|P39694|COMEA_BACSU(ComE operon protein 1 OS=Bacillus subtilis (strain 168) OX=224308 GN=comEA PE=1 SV=1)	ref_gene
1905BS17_00229	790	868	806	703	725	508	109.12	110.53	102.76	95.85	103.2	76.38	107.47	91.81	0.895729923	-0.158864292	0.315904285	0.616151615	no	down	tadA_1	tRNA-specific adenosine deaminase	1	256829	257260	+	COG2131(F:Nucleotide transport and metabolism)	COG2131(Deoxycytidylate deaminase)	METABOLISM	K01493	comEB	dCMP deaminase [EC:3.5.4.12]	map00240(Pyrimidine metabolism)	Metabolism	Nucleotide metabolism	PF00383.25(dCMP_cyt_deam_1:Cytidine and deoxycytidylate deaminase zinc-binding region); PF14437.8(MafB19-deam:MafB19-like deaminase)	GO:0004132(molecular_function:dCMP deaminase activity); GO:0006220(biological_process:pyrimidine nucleotide metabolic process); GO:0008270(molecular_function:zinc ion binding)	GO:0005488;GO:0009987;GO:0003824;GO:0008152	SUL35940.1(ComE operon protein 2 [Staphylococcus aureus])	sp|P32393|COMEB_BACSU(ComE operon protein 2 OS=Bacillus subtilis (strain 168) OX=224308 GN=comEB PE=3 SV=1)	ref_gene
1905BS17_00230	19	21	32	15	19	27	0.39	0.39	0.6	0.3	0.4	0.59	0.46	0.43	0.970076746	-0.043829207	0.924137184	1	no	down	comEC	ComE operon protein 3	1	257265	259466	+	COG0658(U:Intracellular trafficking, secretion, and vesicular transport)	COG0658(DNA uptake channel protein ComEC, N-terminal domain)	CELLULAR PROCESSES AND SIGNALING	K02238	comEC	competence protein ComEC				PF03772.18(Competence:Competence protein); PF00753.29(Lactamase_B:Metallo-beta-lactamase superfamily)			WP_000967504.1(DNA internalization-related competence protein ComEC/Rec2 [Staphylococcus aureus])	sp|P39695|COMEC_BACSU(ComE operon protein 3 OS=Bacillus subtilis (strain 168) OX=224308 GN=comEC PE=2 SV=2)	ref_gene
1905BS17_00231	27	25	44	30	33	33	1.39	1.18	2.08	1.52	1.74	1.83	1.55	1.696666667	1.144945727	0.195279213	0.604173479	0.833889022	no	up	yqeN	putative protein YqeN	1	259523	260497	+	COG1466(L:Replication, recombination and repair)	COG1466(DNA polymerase III, delta subunit)	INFORMATION STORAGE AND PROCESSING	K02340	holA	DNA polymerase III subunit delta [EC:2.7.7.7]	map03430(Mismatch repair); map03440(Homologous recombination); map03030(DNA replication)	Genetic Information Processing;Genetic Information Processing;Genetic Information Processing	Replication and repair;Replication and repair;Replication and repair	PF06144.15(DNA_pol3_delta:DNA polymerase III, delta subunit)	GO:0003887(molecular_function:DNA-directed DNA polymerase activity); GO:0009360(cellular_component:DNA polymerase III complex); GO:0006260(biological_process:DNA replication); GO:0003677(molecular_function:DNA binding)	GO:0008152;GO:0005488;GO:0009987;GO:0003824;GO:0032991	WP_001282570.1(MULTISPECIES: DNA polymerase III subunit delta [Staphylococcus])	sp|P54459|YQEN_BACSU(Uncharacterized protein YqeN OS=Bacillus subtilis (strain 168) OX=224308 GN=yqeN PE=1 SV=1)	ref_gene
1905BS17_00232	365	520	434	468	442	380	80.65	106.97	89.05	102.66	101.24	92.4	92.22333333	98.76666667	1.112718525	0.154088692	0.388664883	0.68812036	no	up	rpsT	30S ribosomal protein S20	1	260793	260542	-	COG0268(J:Translation, ribosomal structure and biogenesis)	COG0268(Ribosomal protein S20)	INFORMATION STORAGE AND PROCESSING	K02968	rpsT	small subunit ribosomal protein S20	map03010(Ribosome)	Genetic Information Processing	Translation	PF01649.20(Ribosomal_S20p:Ribosomal protein S20)	GO:0070181(molecular_function:small ribosomal subunit rRNA binding); GO:0005840(cellular_component:ribosome); GO:0005829(cellular_component:cytosol); GO:0019843(molecular_function:rRNA binding); GO:0003735(molecular_function:structural constituent of ribosome); GO:0006412(biological_process:translation); GO:0015935(cellular_component:small ribosomal subunit)	GO:0005488;GO:0005198;GO:0032991;GO:0110165;GO:0009987;GO:0008152	WP_001274017.1(MULTISPECIES: 30S ribosomal protein S20 [Staphylococcus])	sp|A7X2Y8|RS20_STAA1(30S ribosomal protein S20 OS=Staphylococcus aureus (strain Mu3 / ATCC 700698) OX=418127 GN=rpsT PE=3 SV=1)	ref_gene
1905BS17_00233	761	727	817	702	710	900	18.47	16.02	18.13	16.66	17.59	23.4	17.54	19.21666667	1.147557327	0.198566227	0.155855002	0.402438991	no	up	lepA	Elongation factor 4	1	261139	262962	+	COG0481(J:Translation, ribosomal structure and biogenesis)	COG0481(Translation elongation factor EF-4, membrane-bound GTPase)	INFORMATION STORAGE AND PROCESSING	K03596	lepA	GTP-binding protein LepA	map05134(Legionellosis)	Human Diseases	Infectious disease: bacterial	PF00009.29(GTP_EFTU:Elongation factor Tu GTP binding domain); PF06421.14(LepA_C:GTP-binding protein LepA C-terminus); PF00679.26(EFG_C:Elongation factor G C-terminus); PF03144.27(GTP_EFTU_D2:Elongation factor Tu domain 2); PF14492.8(EFG_III:Elongation Factor G, domain III); PF01926.25(MMR_HSR1:50S ribosome-binding GTPase); PF00071.24(Ras:Ras family)	GO:0045727(biological_process:positive regulation of translation); GO:0003924(molecular_function:GTPase activity); GO:0005886(cellular_component:plasma membrane); GO:0003746(molecular_function:translation elongation factor activity); GO:0043022(molecular_function:ribosome binding); GO:0005525(molecular_function:GTP binding)	GO:0005488;GO:0065007;GO:0110165;GO:0003824;GO:0045182	WP_000368338.1(MULTISPECIES: translation elongation factor 4 [Staphylococcus])	sp|A7X2Y7|LEPA_STAA1(Elongation factor 4 OS=Staphylococcus aureus (strain Mu3 / ATCC 700698) OX=418127 GN=lepA PE=3 SV=1)	ref_gene
1905BS17_00234	66	71	63	48	71	101	2.36	2.31	2.07	1.68	2.6	3.88	2.246666667	2.72	1.258314455	0.3314925	0.298265667	0.597563395	no	up	hemN	Oxygen-independent coproporphyrinogen-III oxidase-like protein YqeR	1	263679	264836	+	COG0635(H:Coenzyme transport and metabolism)	COG0635(Coproporphyrinogen-III oxidase HemN (oxygen-independent) or related Fe-S oxidoreductase)	METABOLISM							PF04055.23(Radical_SAM:Radical SAM superfamily); PF06969.18(HemN_C:HemN C-terminal domain)			EVG59862.1(oxygen-independent coproporphyrinogen III oxidase [Staphylococcus aureus OCMM6067])	sp|P54304|HEMW_BACSU(Heme chaperone HemW OS=Bacillus subtilis (strain 168) OX=224308 GN=hemW PE=2 SV=3)	ref_gene
1905BS17_00235	2608	2731	2654	2232	2340	1765	131.46	125.39	122.57	110.22	120.62	95.63	126.4733333	108.8233333	0.904502059	-0.144804307	0.255973041	0.549428696	no	down	hrcA	Heat-inducible transcription repressor HrcA	1	264937	265914	+	COG1420(K:Transcription)	COG1420(Transcriptional regulator of heat shock response)	INFORMATION STORAGE AND PROCESSING	K03705	hrcA	heat-inducible transcriptional repressor				PF01628.23(HrcA:HrcA protein C terminal domain)	GO:0045892(biological_process:negative regulation of transcription, DNA-templated); GO:0003677(molecular_function:DNA binding)	GO:0005488;GO:0065007	WP_000627148.1(heat-inducible transcriptional repressor HrcA [Staphylococcus aureus])	sp|Q6GGB8|HRCA_STAAR(Heat-inducible transcription repressor HrcA OS=Staphylococcus aureus (strain MRSA252) OX=282458 GN=hrcA PE=3 SV=1)	ref_gene
1905BS17_00236	12030	10486	12951	9405	10557	12258	1057.65	844.1	1046.54	812.7	952.32	1164.69	982.7633333	976.57	1.040640599	0.057471899	0.659712194	0.8608678	no	up	grpE	Protein GrpE	1	265946	266572	+	COG0576(O:Posttranslational modification, protein turnover, chaperones)	COG0576(Molecular chaperone GrpE (heat shock protein HSP-70))	CELLULAR PROCESSES AND SIGNALING	K03687		molecular chaperone GrpE				PF01025.21(GrpE:GrpE)	GO:0005737(cellular_component:cytoplasm); GO:0006457(biological_process:protein folding); GO:0051087(molecular_function:chaperone binding); GO:0000774(molecular_function:adenyl-nucleotide exchange factor activity); GO:0042803(molecular_function:protein homodimerization activity)	GO:0005488;GO:0098772;GO:0009987;GO:0110165	WP_000182222.1(nucleotide exchange factor GrpE [Staphylococcus aureus])	sp|Q2FGE2|GRPE_STAA3(Protein GrpE OS=Staphylococcus aureus (strain USA300) OX=367830 GN=grpE PE=3 SV=1)	ref_gene
1905BS17_00237	52778	46644	47816	41351	40653	41676	1313.53	1053.76	1087.98	1006.09	1032.45	1110.93	1151.756667	1049.823333	0.960564726	-0.058045265	0.448107843	0.730185886	no	down	dnaK	Chaperone protein DnaK	1	266641	268473	+	COG0443(O:Posttranslational modification, protein turnover, chaperones)	COG0443(Molecular chaperone DnaK (HSP70))	CELLULAR PROCESSES AND SIGNALING	K04043	dnaK	molecular chaperone DnaK	map03018(RNA degradation); map05152(Tuberculosis); map04212(Longevity regulating pathway - worm)	Genetic Information Processing;Human Diseases;Organismal Systems	Folding, sorting and degradation;Infectious disease: bacterial;Aging	PF00012.22(HSP70:Hsp70 protein); PF06723.15(MreB_Mbl:MreB/Mbl protein)	GO:0006457(biological_process:protein folding); GO:0016887(molecular_function:ATPase activity); GO:0051082(molecular_function:unfolded protein binding); GO:0005524(molecular_function:ATP binding)	GO:0005488;GO:0009987;GO:0003824	WP_072489960.1(molecular chaperone DnaK [Staphylococcus aureus])	sp|A7X2Y1|DNAK_STAA1(Chaperone protein DnaK OS=Staphylococcus aureus (strain Mu3 / ATCC 700698) OX=418127 GN=dnaK PE=3 SV=1)	ref_gene
1905BS17_00238	4017	2663	3262	2902	3109	3703	169.43	102.2	125.97	119.83	134.01	167.69	132.5333333	140.51	1.121548655	0.165492209	0.2957392	0.595125464	no	up	dnaJ	Chaperone protein DnaJ	1	268609	269748	+	COG0484(O:Posttranslational modification, protein turnover, chaperones)	COG0484(DnaJ-class molecular chaperone with C-terminal Zn finger domain)	CELLULAR PROCESSES AND SIGNALING	K03686	dnaJ	molecular chaperone DnaJ				PF01556.20(DnaJ_C:DnaJ C terminal domain); PF00226.33(DnaJ:DnaJ domain); PF00684.21(DnaJ_CXXCXGXG:DnaJ central domain); PF16588.7(zf-C2H2_10:C2H2 zinc-finger)	GO:0005737(cellular_component:cytoplasm); GO:0006457(biological_process:protein folding); GO:0031072(molecular_function:heat shock protein binding); GO:0051082(molecular_function:unfolded protein binding); GO:0006260(biological_process:DNA replication); GO:0008270(molecular_function:zinc ion binding); GO:0009408(biological_process:response to heat); GO:0005524(molecular_function:ATP binding)	GO:0005488;GO:0110165;GO:0009987;GO:0008152;GO:0050896	WP_043859474.1(molecular chaperone DnaJ [Staphylococcus aureus])	sp|A7X2Y0|DNAJ_STAA1(Chaperone protein DnaJ OS=Staphylococcus aureus (strain Mu3 / ATCC 700698) OX=418127 GN=dnaJ PE=3 SV=1)	ref_gene
1905BS17_00239	2131	1660	1789	1782	1681	1543	116.19	82.5	89.4	95.23	93.77	90.49	96.03	93.16333333	1.026529749	0.037775437	0.743234957	0.910641849	no	up	prmA	Ribosomal protein L11 methyltransferase	1	269752	270690	+	COG2264(J:Translation, ribosomal structure and biogenesis)	COG2264(Ribosomal protein L11 methylase PrmA)	INFORMATION STORAGE AND PROCESSING	K02687	prmA	ribosomal protein L11 methyltransferase [EC:2.1.1.-]				PF06325.15(PrmA:Ribosomal protein L11 methyltransferase (PrmA)); PF05175.16(MTS:Methyltransferase small domain); PF13847.8(Methyltransf_31:Methyltransferase domain); PF13649.8(Methyltransf_25:Methyltransferase domain); PF12847.9(Methyltransf_18:Methyltransferase domain); PF08241.14(Methyltransf_11:Methyltransferase domain); PF08242.14(Methyltransf_12:Methyltransferase domain); PF13489.8(Methyltra…	GO:0005737(cellular_component:cytoplasm); GO:0008276(molecular_function:protein methyltransferase activity); GO:0005840(cellular_component:ribosome)	GO:0003824;GO:0110165	WP_001104614.1(MULTISPECIES: 50S ribosomal protein L11 methyltransferase [Staphylococcus])	sp|Q2FGE5|PRMA_STAA3(Ribosomal protein L11 methyltransferase OS=Staphylococcus aureus (strain USA300) OX=367830 GN=prmA PE=3 SV=1)	ref_gene
1905BS17_00240	427	334	434	389	383	386	30.74	21.97	28.68	27.49	28.25	29.97	27.13	28.57	1.109563526	0.149992269	0.274688137	0.569541384	no	up	rsmE	Ribosomal RNA small subunit methyltransferase E	1	270692	271444	+	COG1385(J:Translation, ribosomal structure and biogenesis)	COG1385(16S rRNA U1498 N3-methylase RsmE)	INFORMATION STORAGE AND PROCESSING	K09761	rsmE	16S rRNA (uracil1498-N3)-methyltransferase [EC:2.1.1.193]				PF04452.16(Methyltrans_RNA:RNA methyltransferase)	GO:0005737(cellular_component:cytoplasm); GO:0008168(molecular_function:methyltransferase activity); GO:0032259(biological_process:methylation); GO:0006364(biological_process:rRNA processing)	GO:0110165;GO:0009987;GO:0003824;GO:0008152	AGU61664.1(Putative cytosolic protein [Staphylococcus aureus subsp. aureus CN1])	sp|P54461|RSME_BACSU(Ribosomal RNA small subunit methyltransferase E OS=Bacillus subtilis (strain 168) OX=224308 GN=rsmE PE=1 SV=1)	ref_gene
1905BS17_00241	955	886	974	899	941	911	33.71	28.43	31.46	31.05	33.93	34.49	31.2	33.15666667	1.117335658	0.16006265	0.093485002	0.293773764	no	up	mtaB	Threonylcarbamoyladenosine tRNA methylthiotransferase MtaB	1	271451	272797	+	COG0621(J:Translation, ribosomal structure and biogenesis)	COG0621(tRNA A37 methylthiotransferase MiaB)	INFORMATION STORAGE AND PROCESSING	K18707	mtaB	threonylcarbamoyladenosine tRNA methylthiotransferase MtaB [EC:2.8.4.5]				PF04055.23(Radical_SAM:Radical SAM superfamily); PF00919.22(UPF0004:Uncharacterized protein family UPF0004); PF01938.22(TRAM:TRAM domain)	GO:0035598(molecular_function:N6-threonylcarbomyladenosine methylthiotransferase activity); GO:0046872(molecular_function:metal ion binding); GO:0035600(biological_process:tRNA methylthiolation); GO:0051539(molecular_function:4 iron, 4 sulfur cluster binding); GO:0005840(cellular_component:ribosome)	GO:0005488;GO:0110165;GO:0009987;GO:0003824;GO:0008152	AYV02205.1(tRNA t(6)A37-methylthiotransferase [Staphylococcus aureus])	sp|P54462|MTAB_BACSU(Threonylcarbamoyladenosine tRNA methylthiotransferase MtaB OS=Bacillus subtilis (strain 168) OX=224308 GN=mtaB PE=1 SV=1)	ref_gene
1905BS17_00242	451	522	533	443	417	307	240.65	265.11	267.88	237.27	232.93	184.6	257.88	218.2666667	0.883289045	-0.179042477	0.296020956	0.595125464	no	down	rpsU	30S ribosomal protein S21	1	273090	273266	+	COG0828(J:Translation, ribosomal structure and biogenesis)	COG0828(Ribosomal protein S21)	INFORMATION STORAGE AND PROCESSING	K02970	rpsU	small subunit ribosomal protein S21	map03010(Ribosome)	Genetic Information Processing	Translation	PF01165.22(Ribosomal_S21:Ribosomal protein S21)	GO:0003735(molecular_function:structural constituent of ribosome); GO:0006412(biological_process:translation); GO:0005840(cellular_component:ribosome)	GO:0005198;GO:0110165;GO:0009987;GO:0008152	AFH69816.1(SSU ribosomal protein S21P [Staphylococcus aureus subsp. aureus 71193])	sp|A7X2X5|RS21_STAA1(30S ribosomal protein S21 OS=Staphylococcus aureus (strain Mu3 / ATCC 700698) OX=418127 GN=rpsU PE=3 SV=1)	ref_gene
1905BS17_00243	6276	5417	5566	5907	5563	5033	480.28	378.97	391.12	443.87	436.37	415.57	416.79	431.9366667	1.092992244	0.128283164	0.186197876	0.447338466	no	up	-	hypothetical protein	1	273486	274193	+	COG1030(O:Posttranslational modification, protein turnover, chaperones)	COG1030(Membrane-bound serine protease NfeD, ClpP class)	CELLULAR PROCESSES AND SIGNALING							PF01957.20(NfeD:NfeD-like C-terminal, partner-binding)	GO:0016021(cellular_component:integral component of membrane)	GO:0110165	CAC6530495.1(membrane-bound serine protease [Staphylococcus aureus])	sp|P54465|YQEZ_BACSU(Uncharacterized protein YqeZ OS=Bacillus subtilis (strain 168) OX=224308 GN=yqeZ PE=4 SV=1)	ref_gene
1905BS17_00244	16229	14621	15100	15722	14956	15482	796.65	653.65	679.05	756.03	750.74	816.79	709.7833333	774.52	1.148476236	0.199721006	0.006817232	0.046712157	no	up	-	hypothetical protein	1	274211	275200	+	COG4864(S:Function unknown)	COG4864(Uncharacterized conserved protein YqfA, UPF0365 family)	POORLY CHARACTERIZED							PF12127.10(YdfA_immunity:SigmaW regulon antibacterial); PF02403.24(Seryl_tRNA_N:Seryl-tRNA synthetase N-terminal domain)	GO:0016021(cellular_component:integral component of membrane); GO:0005886(cellular_component:plasma membrane)	GO:0110165	WP_000492114.1(MULTISPECIES: flotillin-like protein FloA [Staphylococcus])	sp|Q2YT06|Y1445_STAAB(UPF0365 protein SAB1445c OS=Staphylococcus aureus (strain bovine RF122 / ET3-1) OX=273036 GN=SAB1445c PE=3 SV=1)	ref_gene
1905BS17_00245	30149	22740	28063	26105	26438	35724	2324.42	1602.85	1986.8	1976.33	2089.42	2971.96	1971.356667	2345.903333	1.250678411	0.322710875	0.037272876	0.16664861	no	up	-	hypothetical protein	1	275217	275915	+													WP_124375469.1(iron transporter [Staphylococcus aureus])		ref_gene
1905BS17_00246	3146	2292	2546	1853	1657	1748	160.93	106.81	119.33	92.87	86.69	96.13	129.0233333	91.89666667	0.754253482	-0.406878642	0.001146811	0.011626805	no	down	-	PhoH-like protein	1	276219	277166	+	COG1702(T:Signal transduction mechanisms)	COG1702(Phosphate starvation-inducible protein PhoH, predicted ATPase)	CELLULAR PROCESSES AND SIGNALING	K06217	phoH	phosphate starvation-inducible protein PhoH and related proteins				PF02562.18(PhoH:PhoH-like protein); PF13604.8(AAA_30:AAA domain); PF13245.8(AAA_19:AAA domain); PF01695.19(IstB_IS21:IstB-like ATP binding protein); PF00013.31(KH_1:KH domain)	GO:0005829(cellular_component:cytosol); GO:0003723(molecular_function:RNA binding); GO:0005524(molecular_function:ATP binding)	GO:0005488;GO:0110165	AFH69812.1(Phoh [Staphylococcus aureus subsp. aureus 71193])	sp|P46343|PHOL_BACSU(PhoH-like protein OS=Bacillus subtilis (strain 168) OX=224308 GN=phoH PE=3 SV=3)	ref_gene
1905BS17_00247	800	608	644	526	500	488	115.11	80.71	85.57	74.74	74.18	76.5	93.79666667	75.14	0.844477942	-0.243868354	0.064432744	0.237353144	no	down	ybeY	Endoribonuclease YbeY	1	277167	277634	+	COG0319(J:Translation, ribosomal structure and biogenesis)	COG0319(ssRNA-specific RNase YbeY, 16S rRNA maturation enzyme)	INFORMATION STORAGE AND PROCESSING	K07042	ybeY	probable rRNA maturation factor				PF02130.19(YbeY:Endoribonuclease YbeY)	GO:0005737(cellular_component:cytoplasm); GO:0004222(molecular_function:metalloendopeptidase activity); GO:0004521(molecular_function:endoribonuclease activity); GO:0008270(molecular_function:zinc ion binding); GO:0006364(biological_process:rRNA processing)	GO:0110165;GO:0009987;GO:0003824;GO:0008152;GO:0005488	WP_000494132.1(MULTISPECIES: rRNA maturation RNase YbeY [Staphylococcus])	sp|Q2YT09|YBEY_STAAB(Endoribonuclease YbeY OS=Staphylococcus aureus (strain bovine RF122 / ET3-1) OX=273036 GN=ybeY PE=3 SV=1)	ref_gene
1905BS17_00248	3	7	4	14	8	0	0.74	1.61	0.92	3.43	2.05	0	1.09	1.826666667	1.771325426	0.824829287	0.453181103	1	no	up	dgkA	Undecaprenol kinase	1	277637	277981	+	COG0818(I:Lipid transport and metabolism)	COG0818(Diacylglycerol kinase)	METABOLISM	K00887	dgkA	undecaprenol kinase [EC:2.7.1.66]	map00550(Peptidoglycan biosynthesis)	Metabolism	Glycan biosynthesis and metabolism	PF01219.21(DAGK_prokar:Prokaryotic diacylglycerol kinase)	GO:0009038(molecular_function:undecaprenol kinase activity); GO:0005737(cellular_component:cytoplasm); GO:0004222(molecular_function:metalloendopeptidase activity); GO:0008654(biological_process:phospholipid biosynthetic process); GO:0016021(cellular_component:integral component of membrane); GO:0016301(molecular_function:kinase activity); GO:0004521(molecular_function:endoribonuclease activity);…	GO:0005488;GO:0110165;GO:0009987;GO:0003824;GO:0008152	WP_000819531.1(MULTISPECIES: diacylglycerol kinase [Staphylococcus])	sp|Q05888|UDPK_STRMU(Undecaprenol kinase OS=Streptococcus mutans serotype c (strain ATCC 700610 / UA159) OX=210007 GN=dgkA PE=1 SV=2)	ref_gene
1905BS17_00249	309	256	269	256	184	203	54.47	41.81	43.91	44.68	33.53	39.16	46.73	39.12333333	0.881259079	-0.18236188	0.293825589	0.593286892	no	down	cdd	Cytidine deaminase	1	277992	278396	+	COG0295(F:Nucleotide transport and metabolism)	COG0295(Cytidine deaminase)	METABOLISM	K01489	cdd	cytidine deaminase [EC:3.5.4.5]	map00240(Pyrimidine metabolism); map00983(Drug metabolism - other enzymes)	Metabolism;Metabolism	Nucleotide metabolism;Xenobiotics biodegradation and metabolism	PF00383.25(dCMP_cyt_deam_1:Cytidine and deoxycytidylate deaminase zinc-binding region); PF08211.14(dCMP_cyt_deam_2:Cytidine and deoxycytidylate deaminase zinc-binding region)	GO:0004126(molecular_function:cytidine deaminase activity); GO:0008270(molecular_function:zinc ion binding); GO:0047844(molecular_function:deoxycytidine deaminase activity)	GO:0003824;GO:0005488	WP_000121871.1(MULTISPECIES: cytidine deaminase [Bacteria])	sp|Q9S3M0|CDD_SPOPS(Cytidine deaminase OS=Sporosarcina psychrophila OX=1476 GN=cdd PE=3 SV=1)	ref_gene
1905BS17_00250	2077	1495	1688	1400	1302	1668	115.07	75.5	85.72	76.02	73.8	99.41	92.09666667	83.07666667	0.95245009	-0.0702846	0.636583354	0.85108309	no	down	era	GTPase Era	1	278397	279296	+	COG1159(J:Translation, ribosomal structure and biogenesis)	COG1159(GTPase Era, involved in 16S rRNA processing)	INFORMATION STORAGE AND PROCESSING	K03595	era	GTPase				PF01926.25(MMR_HSR1:50S ribosome-binding GTPase); PF07650.19(KH_2:KH domain); PF02421.20(FeoB_N:Ferrous iron transport protein B); PF00009.29(GTP_EFTU:Elongation factor Tu GTP binding domain); PF00350.25(Dynamin_N:Dynamin family); PF04548.18(AIG1:AIG1 family); PF03193.18(RsgA_GTPase:RsgA GTPase); PF10662.11(PduV-EutP:Ethanolamine utilisation - propanediol utilisation); PF02492.21(cobW:CobW/HypB/U…	GO:0005737(cellular_component:cytoplasm); GO:0070181(molecular_function:small ribosomal subunit rRNA binding); GO:0042274(biological_process:ribosomal small subunit biogenesis); GO:0003924(molecular_function:GTPase activity); GO:0005886(cellular_component:plasma membrane); GO:0005525(molecular_function:GTP binding)	GO:0005488;GO:0110165;GO:0009987;GO:0003824	WP_000134765.1(MULTISPECIES: GTPase Era [Staphylococcus])	sp|A7X2W5|ERA_STAA1(GTPase Era OS=Staphylococcus aureus (strain Mu3 / ATCC 700698) OX=418127 GN=era PE=3 SV=1)	ref_gene
1905BS17_00251	528	460	407	389	328	293	38.55	30.69	27.28	27.88	24.54	23.07	32.17333333	25.16333333	0.826824262	-0.274347372	0.08911121	0.287039725	no	down	recO	DNA repair protein RecO	1	279324	280070	+	COG1381(L:Replication, recombination and repair)	COG1381(Recombinational DNA repair protein RecO (RecF pathway))	INFORMATION STORAGE AND PROCESSING	K03584	recO	DNA repair protein RecO (recombination protein O)	map03440(Homologous recombination)	Genetic Information Processing	Replication and repair	PF02565.17(RecO_C:Recombination protein O C terminal); PF11967.10(RecO_N:Recombination protein O N terminal); PF13114.8(RecO_N_2:RecO N terminal)	GO:0006310(biological_process:DNA recombination); GO:0006281(biological_process:DNA repair)	GO:0009987;GO:0008152;GO:0050896	WP_001557361.1(MULTISPECIES: DNA repair protein RecO [Staphylococcus])	sp|A7X2W3|RECO_STAA1(DNA repair protein RecO OS=Staphylococcus aureus (strain Mu3 / ATCC 700698) OX=418127 GN=recO PE=3 SV=1)	ref_gene
1905BS17_00252	20501	21486	19795	22635	22512	17552	586.89	558.62	518.24	633.67	657.84	538.45	554.5833333	609.9866667	1.157354083	0.210830312	0.087456943	0.28408174	no	up	glyQS	Glycine--tRNA ligase	1	281612	280221	-	COG0423(J:Translation, ribosomal structure and biogenesis)	COG0423(Glycyl-tRNA synthetase, class II)	INFORMATION STORAGE AND PROCESSING	K01880	glyS1	glycyl-tRNA synthetase [EC:6.1.1.14]	map00970(Aminoacyl-tRNA biosynthesis)	Genetic Information Processing	Translation	PF03129.22(HGTP_anticodon:Anticodon binding domain); PF00587.27(tRNA-synt_2b:tRNA synthetase class II core domain (G, H, P, S and T))	GO:0006426(biological_process:glycyl-tRNA aminoacylation); GO:0005737(cellular_component:cytoplasm); GO:0046983(molecular_function:protein dimerization activity); GO:0004820(molecular_function:glycine-tRNA ligase activity); GO:0005524(molecular_function:ATP binding)	GO:0110165;GO:0009987;GO:0003824;GO:0008152;GO:0005488	WP_001030080.1(MULTISPECIES: glycine--tRNA ligase [Staphylococcus])	sp|A7X2W2|SYG_STAA1(Glycine--tRNA ligase OS=Staphylococcus aureus (strain Mu3 / ATCC 700698) OX=418127 GN=glyQS PE=3 SV=1)	ref_gene
1905BS17_00253	682	670	674	512	490	459	61.8	55.61	56.15	45.61	45.57	44.97	57.85333333	45.38333333	0.823622245	-0.279945299	0.010322567	0.064798184	no	down	ccpN	Transcriptional repressor CcpN	1	282031	282570	+	COG1349(K:Transcription); COG1349(G:Carbohydrate transport and metabolism)	COG1349(DNA-binding transcriptional regulator of sugar metabolism, DeoR/GlpR family); COG1349(DNA-binding transcriptional regulator of sugar metabolism, DeoR/GlpR family)	INFORMATION STORAGE AND PROCESSING;METABOLISM	K23774	ccpN	DeoR family transcriptional regulator, catabolite repression regulator				PF00571.30(CBS:CBS domain)			WP_111144089.1(helix-turn-helix transcriptional regulator [Staphylococcus aureus])	sp|O34994|CCPN_BACSU(Transcriptional repressor CcpN OS=Bacillus subtilis (strain 168) OX=224308 GN=ccpN PE=1 SV=1)	ref_gene
1905BS17_00254	1575	1292	1487	1169	1206	1310	100.45	75.2	86.99	73.13	78.75	89.98	87.54666667	80.62	0.969034269	-0.045380409	0.676768828	0.871744497	no	down	yqfL	Putative pyruvate%2C phosphate dikinase regulatory protein	1	282581	283399	+	COG1806(T:Signal transduction mechanisms)	COG1806(Regulator of PEP synthase PpsR, kinase-PPPase family (combines ADP:protein kinase and phosphorylase activities))	CELLULAR PROCESSES AND SIGNALING	K09773	ppsR	[pyruvate, water dikinase]-phosphate phosphotransferase / [pyruvate, water dikinase] kinase [EC:2.7.4.28 2.7.11.33]				PF03618.16(Kinase-PPPase:Kinase/pyrophosphorylase)	GO:0004674(molecular_function:protein serine/threonine kinase activity); GO:0043531(molecular_function:ADP binding); GO:0016776(molecular_function:phosphotransferase activity, phosphate group as acceptor); GO:0005524(molecular_function:ATP binding); GO:0006470(biological_process:protein dephosphorylation)	GO:0008152;GO:0005488;GO:0009987;GO:0003824	WP_000411298.1(MULTISPECIES: kinase/pyrophosphorylase [Staphylococcus])	sp|A7X2W0|PDRP_STAA1(Putative pyruvate, phosphate dikinase regulatory protein OS=Staphylococcus aureus (strain Mu3 / ATCC 700698) OX=418127 GN=SAHV_1550 PE=3 SV=1)	ref_gene
1905BS17_00255	2476	1965	2405	2322	2350	2635	53.82	38.75	47.78	49.32	52.11	61.31	46.78333333	54.24666667	1.222743221	0.290121466	0.01154293	0.07072335	no	up	dnaG	DNA primase	1	283460	285259	+	COG0358(L:Replication, recombination and repair)	COG0358(DNA primase (bacterial type))	INFORMATION STORAGE AND PROCESSING	K02316	dnaG	DNA primase [EC:2.7.7.101]	map03030(DNA replication)	Genetic Information Processing	Replication and repair	PF08275.13(Toprim_N:DNA primase catalytic core, N-terminal domain); PF01807.22(zf-CHC2:CHC2 zinc finger); PF13155.8(Toprim_2:Toprim-like); PF13662.8(Toprim_4:Toprim domain); PF00772.23(DnaB:DnaB-like helicase N terminal domain); PF13362.8(Toprim_3:Toprim domain)	GO:1990077(cellular_component:primosome complex); GO:0008270(molecular_function:zinc ion binding); GO:0003896(molecular_function:DNA primase activity); GO:0003677(molecular_function:DNA binding); GO:0003678(molecular_function:DNA helicase activity); GO:0005524(molecular_function:ATP binding)	GO:0140657;GO:0003824;GO:0032991;GO:0005488	WP_001217251.1(MULTISPECIES: DNA primase [Staphylococcus])	sp|Q6GGD7|DNAG_STAAR(DNA primase OS=Staphylococcus aureus (strain MRSA252) OX=282458 GN=dnaG PE=3 SV=1)	ref_gene
1905BS17_00256	5403	5123	5188	5025	5294	4335	230.47	198.85	202.63	209.86	230.79	198.55	210.65	213.0666667	1.065211977	0.091140555	0.366837787	0.66374712	no	up	sigA	RNA polymerase sigma factor SigA	1	285483	286589	+	COG0568(K:Transcription)	COG0568(DNA-directed RNA polymerase, sigma subunit (sigma70/sigma32))	INFORMATION STORAGE AND PROCESSING	K03086	rpoD	RNA polymerase primary sigma factor	map02040(Flagellar assembly)	Cellular Processes	Cell motility	PF04539.18(Sigma70_r3:Sigma-70 region 3); PF04545.18(Sigma70_r4:Sigma-70, region 4); PF04542.16(Sigma70_r2:Sigma-70 region 2); PF00140.22(Sigma70_r1_2:Sigma-70 factor, region 1.2); PF03979.16(Sigma70_r1_1:Sigma-70 factor, region 1.1)	GO:0005737(cellular_component:cytoplasm); GO:0001123(biological_process:transcription initiation from bacterial-type RNA polymerase promoter); GO:0016987(molecular_function:sigma factor activity); GO:0003677(molecular_function:DNA binding)	GO:0005488;GO:0110165;GO:0009987;GO:0008152;GO:0140110	WP_001283055.1(MULTISPECIES: RNA polymerase sigma factor RpoD [Staphylococcus])	sp|P0A0J0|SIGA_STAA8(RNA polymerase sigma factor SigA OS=Staphylococcus aureus (strain NCTC 8325 / PS 47) OX=93061 GN=sigA PE=1 SV=1)	ref_gene
1905BS17_00257	737	645	752	726	783	705	59.83	47.9	56.08	57.9	65.19	61.8	54.60333333	61.63	1.186743039	0.247007587	0.024767716	0.125244606	no	up	trmK	tRNA (adenine(22)-N(1))-methyltransferase	1	286720	287397	+	COG2384(J:Translation, ribosomal structure and biogenesis)	COG2384(tRNA A22 N1-methylase)	INFORMATION STORAGE AND PROCESSING	K06967	trmK	tRNA (adenine22-N1)-methyltransferase [EC:2.1.1.217]				PF04816.14(TrmK:tRNA (adenine(22)-N(1))-methyltransferase); PF12847.9(Methyltransf_18:Methyltransferase domain)	GO:0016429(molecular_function:tRNA (adenine-N1-)-methyltransferase activity)	GO:0003824	WP_000624567.1(MULTISPECIES: tRNA (adenine(22)-N(1))-methyltransferase TrmK [Staphylococcus])	sp|P54471|TRMK_BACSU(tRNA (adenine(22)-N(1))-methyltransferase OS=Bacillus subtilis (strain 168) OX=224308 GN=trmK PE=1 SV=2)	ref_gene
1905BS17_00258	1400	1162	1364	1245	1193	1296	62.02	46.85	55.34	54.01	54.02	61.66	54.73666667	56.56333333	1.088602783	0.122477629	0.235852305	0.519233781	no	up	-	GTP cyclohydrolase 1 type 2	1	287400	288500	+	COG0327(H:Coenzyme transport and metabolism)	COG0327(Putative GTP cyclohydrolase 1 type 2, NIF3 family)	METABOLISM							PF01784.20(NIF3:NIF3 (NGG1p interacting factor 3))	GO:0046872(molecular_function:metal ion binding)	GO:0005488	WP_000683914.1(MULTISPECIES: Nif3-like dinuclear metal center hexameric protein [Staphylococcus])	sp|Q6GGE0|GCH1L_STAAR(GTP cyclohydrolase 1 type 2 homolog OS=Staphylococcus aureus (strain MRSA252) OX=282458 GN=SAR1636 PE=3 SV=1)	ref_gene
1905BS17_00259	982	862	971	857	976	1045	34.08	27.19	30.84	29.1	34.6	38.9	30.70333333	34.2	1.170247543	0.226813736	0.060424426	0.227842613	no	up	cshB	DEAD-box ATP-dependent RNA helicase CshB	1	288614	289960	+	COG0513(L:Replication, recombination and repair)	COG0513(Superfamily II DNA and RNA helicase)	INFORMATION STORAGE AND PROCESSING	K18692	cshB	ATP-dependent RNA helicase CshB [EC:3.6.4.13]				PF00270.31(DEAD:DEAD/DEAH box helicase); PF00271.33(Helicase_C:Helicase conserved C-terminal domain); PF04851.17(ResIII:Type III restriction enzyme, res subunit)			WP_001647871.1(DEAD/DEAH box helicase [Staphylococcus aureus])	sp|Q2FY15|CSHB_STAA8(DEAD-box ATP-dependent RNA helicase CshB OS=Staphylococcus aureus (strain NCTC 8325 / PS 47) OX=93061 GN=cshB PE=3 SV=1)	ref_gene
1905BS17_00260	859	793	857	813	806	851	50	42.09	45.74	46.4	48.02	53.31	45.94333333	49.24333333	1.125611907	0.170709494	0.082328429	0.273561895	no	up	nfo	putative endonuclease 4	1	289970	290860	+	COG0648(L:Replication, recombination and repair)	COG0648(Endonuclease IV)	INFORMATION STORAGE AND PROCESSING	K01151	nfo	deoxyribonuclease IV [EC:3.1.21.2]	map03410(Base excision repair)	Genetic Information Processing	Replication and repair	PF01261.26(AP_endonuc_2:Xylose isomerase-like TIM barrel); PF03167.21(UDG:Uracil DNA glycosylase superfamily)	GO:0006281(biological_process:DNA repair); GO:0008833(molecular_function:deoxyribonuclease IV (phage-T4-induced) activity); GO:0008270(molecular_function:zinc ion binding); GO:0003677(molecular_function:DNA binding)	GO:0009987;GO:0008152;GO:0003824;GO:0050896;GO:0005488	WP_000924210.1(MULTISPECIES: deoxyribonuclease IV [Staphylococcus])	sp|Q2FGG6|END4_STAA3(Probable endonuclease 4 OS=Staphylococcus aureus (strain USA300) OX=367830 GN=nfo PE=3 SV=1)	ref_gene
1905BS17_00261	52	46	71	57	56	51	3.55	2.87	4.45	3.82	3.92	3.75	3.623333333	3.83	1.110316494	0.150970973	0.598688276	0.830425174	no	up	btuD_1	Vitamin B12 import ATP-binding protein BtuD	1	290986	291771	+	COG1121(P:Inorganic ion transport and metabolism)	COG1121(ABC-type Mn2+/Zn2+ transport system, ATPase component)	METABOLISM	K09817	znuC	zinc transport system ATP-binding protein [EC:7.2.2.20]	map02010(ABC transporters)	Environmental Information Processing	Membrane transport	PF00005.29(ABC_tran:ABC transporter); PF13304.8(AAA_21:AAA domain, putative AbiEii toxin, Type IV TA system); PF02463.21(SMC_N:RecF/RecN/SMC N terminal domain); PF13401.8(AAA_22:AAA domain); PF13476.8(AAA_23:AAA domain); PF13175.8(AAA_15:AAA ATPase domain); PF00004.31(AAA:ATPase family associated with various cellular activities (AAA)); PF13555.8(AAA_29:P-loop containing region of AAA domain); PF…	GO:0016787(molecular_function:hydrolase activity); GO:0042626(molecular_function:ATPase activity, coupled to transmembrane movement of substances); GO:0005524(molecular_function:ATP binding); GO:0043190(cellular_component:ATP-binding cassette (ABC) transporter complex)	GO:0005488;GO:0140657;GO:0005215;GO:0003824;GO:0032991	WP_001213908.1(MULTISPECIES: metal ABC transporter ATP-binding protein [Staphylococcus])	sp|Q9XDA6|ZURA_LISMO(Zinc uptake system ATP-binding protein ZurA OS=Listeria monocytogenes serovar 1/2a (strain ATCC BAA-679 / EGD-e) OX=169963 GN=zurA PE=3 SV=1)	ref_gene
1905BS17_00262	116	104	118	110	114	141	6.8	5.56	6.34	6.32	6.84	8.9	6.233333333	7.353333333	1.235699002	0.305327367	0.137752624	0.369681434	no	up	znuB	High-affinity zinc uptake system membrane protein ZnuB	1	291804	292676	+	COG1108(P:Inorganic ion transport and metabolism)	COG1108(ABC-type Mn2+/Zn2+ transport system, permease component)	METABOLISM	K09816	znuB	zinc transport system permease protein	map02010(ABC transporters)	Environmental Information Processing	Membrane transport	PF00950.19(ABC-3:ABC 3 transport family); PF01032.20(FecCD:FecCD transport family)			EVU26370.1(ABC transporter, permease [Staphylococcus aureus W25097])	sp|O34610|ZNUB_BACSU(High-affinity zinc uptake system membrane protein ZnuB OS=Bacillus subtilis (strain 168) OX=224308 GN=znuB PE=1 SV=1)	ref_gene
1905BS17_00263	18	17	27	31	24	21	3.23	2.83	4.48	5.5	4.45	4.12	3.513333333	4.69	1.400957777	0.486413476	0.256295375	1	no	up	zur	Zinc-specific metallo-regulatory protein	1	292663	293073	+	COG0735(P:Inorganic ion transport and metabolism)	COG0735(Fe2+ or Zn2+ uptake regulation protein Fur/Zur)	METABOLISM	K02076	zurR	Fur family transcriptional regulator, zinc uptake regulator				PF01475.21(FUR:Ferric uptake regulator family)	GO:0005737(cellular_component:cytoplasm); GO:0003700(molecular_function:transcription factor activity, sequence-specific DNA binding); GO:1900376(biological_process:regulation of secondary metabolite biosynthetic process); GO:0045892(biological_process:negative regulation of transcription, DNA-templated); GO:0008270(molecular_function:zinc ion binding); GO:0003677(molecular_function:DNA binding);…	GO:0065007;GO:0110165;GO:0140110;GO:0005488	SUL22831.1(ABC transporter permease protein [Staphylococcus aureus])	sp|Q2FY19|FUR_STAA8(Ferric uptake regulation protein OS=Staphylococcus aureus (strain NCTC 8325 / PS 47) OX=93061 GN=fur PE=3 SV=1)	ref_gene
1905BS17_00264	48570	52441	48914	46759	41630	40190	3920.06	3871.46	3626.35	3706.97	3445.28	3501.94	3805.956667	3551.396667	0.978101879	-0.031943351	0.749344454	0.912818446	no	down	sodA	Superoxide dismutase [Mn] 1	1	293349	293948	+	COG0605(P:Inorganic ion transport and metabolism)	COG0605(Superoxide dismutase)	METABOLISM	K04564		superoxide dismutase, Fe-Mn family [EC:1.15.1.1]	map04146(Peroxisome); map04013(MAPK signaling pathway - fly); map05208(Chemical carcinogenesis - reactive oxygen species); map04068(FoxO signaling pathway); map05016(Huntington disease); map05417(Lipid and atherosclerosis); map04213(Longevity regulating pathway - multiple species); map04212(Longevity regulating pathway - worm); map04211(Longevity regulating pathway)	Cellular Processes;Environmental Information Processing;Human Diseases;Environmental Information Processing;Human Diseases;Human Diseases;Organismal Systems;Organismal Systems;Organismal Systems	Transport and catabolism;Signal transduction;Cancer: overview;Signal transduction;Neurodegenerative disease;Cardiovascular disease;Aging;Aging;Aging	PF02777.20(Sod_Fe_C:Iron/manganese superoxide dismutases, C-terminal domain); PF00081.24(Sod_Fe_N:Iron/manganese superoxide dismutases, alpha-hairpin domain)	GO:0004784(molecular_function:superoxide dismutase activity); GO:0046872(molecular_function:metal ion binding)	GO:0016209;GO:0003824;GO:0005488	WP_000863556.1(MULTISPECIES: superoxide dismutase [Staphylococcus])	sp|Q2FGH0|SODM1_STAA3(Superoxide dismutase [Mn/Fe] 1 OS=Staphylococcus aureus (strain USA300) OX=367830 GN=sodA PE=3 SV=1)	ref_gene
1905BS17_00265	2857	2386	2757	2405	2469	2482	59.11	44.79	52.13	48.63	52.11	54.97	52.01	51.90333333	1.052410129	0.07369704	0.422108088	0.71118932	no	up	pbpH	Penicillin-binding protein H	1	294069	296144	+	COG0768(D:Cell cycle control, cell division, chromosome partitioning); COG0768(M:Cell wall/membrane/envelope biogenesis)	COG0768(Cell division protein FtsI, peptidoglycan transpeptidase (Penicillin-binding protein 2)); COG0768(Cell division protein FtsI, peptidoglycan transpeptidase (Penicillin-binding protein 2))	CELLULAR PROCESSES AND SIGNALING;CELLULAR PROCESSES AND SIGNALING	K12553	pbp3	penicillin-binding protein 3 [EC:3.4.-.-]	map00550(Peptidoglycan biosynthesis); map01501(beta-Lactam resistance)	Metabolism;Human Diseases	Glycan biosynthesis and metabolism;Drug resistance: antimicrobial	PF00905.24(Transpeptidase:Penicillin binding protein transpeptidase domain); PF03717.17(PBP_dimer:Penicillin-binding Protein dimerisation domain)	GO:0016020(cellular_component:membrane); GO:0016021(cellular_component:integral component of membrane); GO:0008658(molecular_function:penicillin binding)	GO:0110165;GO:0005488	WP_000919773.1(MULTISPECIES: penicillin-binding protein 2 [Staphylococcus])	sp|P54488|PBP2A_BACSU(Penicillin-binding protein 2A OS=Bacillus subtilis (strain 168) OX=224308 GN=pbpA PE=1 SV=1)	ref_gene
1905BS17_00266	667	726	658	744	754	597	732.42	775.63	689.14	827.48	872.77	754.67	732.3966667	818.3066667	1.164889376	0.220192955	0.107671795	0.319702406	no	up	rpmG2	50S ribosomal protein L33 2	1	296257	296406	+	COG0267(J:Translation, ribosomal structure and biogenesis)	COG0267(Ribosomal protein L33)	INFORMATION STORAGE AND PROCESSING	K02913	rpmG	large subunit ribosomal protein L33	map03010(Ribosome)	Genetic Information Processing	Translation	PF00471.22(Ribosomal_L33:Ribosomal protein L33)	GO:0003735(molecular_function:structural constituent of ribosome); GO:0006412(biological_process:translation); GO:0005840(cellular_component:ribosome)	GO:0005198;GO:0110165;GO:0009987;GO:0008152	WP_001265709.1(MULTISPECIES: 50S ribosomal protein L33 [Bacteria])	sp|Q5HFK9|RL331_STAAC(50S ribosomal protein L33 1 OS=Staphylococcus aureus (strain COL) OX=93062 GN=rpmG1 PE=3 SV=1)	ref_gene
1905BS17_00267	44	67	53	25	33	30	4.4	6.15	4.88	2.46	3.39	3.25	5.143333333	3.033333333	0.611190722	-0.710305451	0.038558563	0.170200846	no	down	yqgN	putative protein YqgN	1	296561	297154	+	COG0212(H:Coenzyme transport and metabolism)	COG0212(5-formyltetrahydrofolate cyclo-ligase)	METABOLISM	K01934		5-formyltetrahydrofolate cyclo-ligase [EC:6.3.3.2]	map00670(One carbon pool by folate)	Metabolism	Metabolism of cofactors and vitamins	PF01812.22(5-FTHF_cyc-lig:5-formyltetrahydrofolate cyclo-ligase family)	GO:0030272(molecular_function:5-formyltetrahydrofolate cyclo-ligase activity); GO:0046872(molecular_function:metal ion binding); GO:0005524(molecular_function:ATP binding)	GO:0005488;GO:0003824	WP_001824485.1(5-formyltetrahydrofolate cyclo-ligase [Staphylococcus aureus])	sp|P54491|YQGN_BACSU(Uncharacterized protein YqgN OS=Bacillus subtilis (strain 168) OX=224308 GN=yqgN PE=1 SV=1)	ref_gene
1905BS17_00268	880	829	924	624	644	770	27.62	23.64	26.53	19.16	20.64	25.91	25.93	21.90333333	0.885474164	-0.175477881	0.168980789	0.42309136	no	down	glpG	Rhomboid protease GlpG	1	297166	298629	+	COG0705(O:Posttranslational modification, protein turnover, chaperones)	COG0705(Membrane-associated serine protease, rhomboid family)	CELLULAR PROCESSES AND SIGNALING	K19225	gluP	rhomboid protease GluP [EC:3.4.21.105]				PF01694.24(Rhomboid:Rhomboid family); PF14853.8(Fis1_TPR_C:Fis1 C-terminal tetratricopeptide repeat); PF07719.19(TPR_2:Tetratricopeptide repeat)	GO:0004252(molecular_function:serine-type endopeptidase activity); GO:0016021(cellular_component:integral component of membrane)	GO:0003824;GO:0110165	WP_001017869.1(MULTISPECIES: rhomboid family intramembrane serine protease [Staphylococcus])	sp|P96617|YDCA_BACSU(Putative rhomboid protease YdcA OS=Bacillus subtilis (strain 168) OX=224308 GN=ydcA PE=3 SV=1)	ref_gene
1905BS17_00269	2178	1893	1931	1454	1529	2087	98.82	78.18	80.24	64.6	70.92	101.71	85.74666667	79.07666667	0.967312781	-0.047945633	0.760656075	0.915871432	no	down	glcK	Glucokinase	1	298810	299796	+	COG1940(G:Carbohydrate transport and metabolism); COG1940(K:Transcription)	COG1940(Sugar kinase of the NBD/HSP70 family, may contain an N-terminal HTH domain); COG1940(Sugar kinase of the NBD/HSP70 family, may contain an N-terminal HTH domain)	METABOLISM;INFORMATION STORAGE AND PROCESSING	K25026	glk	glucokinase [EC:2.7.1.2]	map00521(Streptomycin biosynthesis); map00520(Amino sugar and nucleotide sugar metabolism); map00524(Neomycin, kanamycin and gentamicin biosynthesis); map00052(Galactose metabolism); map00010(Glycolysis / Gluconeogenesis); map00500(Starch and sucrose metabolism)	Metabolism;Metabolism;Metabolism;Metabolism;Metabolism;Metabolism	Biosynthesis of other secondary metabolites;Carbohydrate metabolism;Biosynthesis of other secondary metabolites;Carbohydrate metabolism;Carbohydrate metabolism;Carbohydrate metabolism	PF00480.22(ROK:ROK family); PF02685.18(Glucokinase:Glucokinase)	GO:0005737(cellular_component:cytoplasm); GO:0004340(molecular_function:glucokinase activity); GO:0006096(biological_process:glycolytic process)	GO:0110165;GO:0009987;GO:0003824;GO:0008152	WP_000161315.1(MULTISPECIES: ROK family glucokinase [Staphylococcus])	sp|Q56198|GLK_STAXY(Glucokinase OS=Staphylococcus xylosus OX=1288 GN=glkA PE=3 SV=1)	ref_gene
1905BS17_00270	349	322	331	248	252	265	95.4	82.35	84.3	67.49	71.6	80.17	87.35	73.08666667	0.872839681	-0.196211405	0.141700761	0.37765128	no	down	-	hypothetical protein	1	299796	300125	+	COG0011(H:Coenzyme transport and metabolism)	COG0011(Thiamin-binding stress-response protein YqgV, UPF0045 family)	METABOLISM							PF01910.19(Thiamine_BP:Thiamine-binding protein)			WP_001018871.1(MULTISPECIES: MTH1187 family thiamine-binding protein [Bacteria])	sp|Q56200|DGLA_STAXY(UPF0045 protein in glkA 3'region OS=Staphylococcus xylosus OX=1288 GN=dglA PE=3 SV=1)	ref_gene
1905BS17_00271	612	562	568	470	450	432	54.97	46.23	46.9	41.5	41.48	41.95	49.36666667	41.64333333	0.886918773	-0.173126111	0.120467376	0.339426573	no	down	-	putative metallo-hydrolase	1	300122	300745	+	COG0491(R:General function prediction only)	COG0491(Glyoxylase or a related metal-dependent hydrolase, beta-lactamase superfamily II)	POORLY CHARACTERIZED	K01069	gloB	hydroxyacylglutathione hydrolase [EC:3.1.2.6]	map00620(Pyruvate metabolism)	Metabolism	Carbohydrate metabolism	PF00753.29(Lactamase_B:Metallo-beta-lactamase superfamily); PF12706.9(Lactamase_B_2:Beta-lactamase superfamily domain); PF13483.8(Lactamase_B_3:Beta-lactamase superfamily domain); PF19583.1(ODP:ODP family beta lactamase); PF16661.7(Lactamase_B_6:Metallo-beta-lactamase superfamily domain)	GO:0016787(molecular_function:hydrolase activity); GO:0004416(molecular_function:hydroxyacylglutathione hydrolase activity)	GO:0003824	WP_001223008.1(MULTISPECIES: MBL fold metallo-hydrolase [Staphylococcus])	sp|P54501|YQGX_BACSU(Probable metallo-hydrolase YqgX OS=Bacillus subtilis (strain 168) OX=224308 GN=yqgX PE=3 SV=1)	ref_gene
1905BS17_00272	8	3	3	2	5	4	0.42	0.14	0.14	0.1	0.27	0.22	0.233333333	0.196666667	0.904445435	-0.144894628	0.883104557	1	no	down	comGA	ComG operon protein 1	1	300797	301771	+	COG2804(N:Cell motility); COG2804(U:Intracellular trafficking, secretion, and vesicular transport); COG2804(W:Extracellular structures)	COG2804(Type II secretory pathway ATPase GspE/PulE or T4P pilus assembly pathway ATPase PilB); COG2804(Type II secretory pathway ATPase GspE/PulE or T4P pilus assembly pathway ATPase PilB); COG2804(Type II secretory pathway ATPase GspE/PulE or T4P pilus assembly pathway ATPase PilB)	CELLULAR PROCESSES AND SIGNALING;CELLULAR PROCESSES AND SIGNALING;CELLULAR PROCESSES AND SIGNALING	K02243	comGA	competence protein ComGA				PF00437.22(T2SSE:Type II/IV secretion system protein); PF13555.8(AAA_29:P-loop containing region of AAA domain); PF10236.11(DAP3:Mitochondrial ribosomal death-associated protein 3); PF03215.17(Rad17:Rad17 P-loop domain)			WP_000697218.1(MULTISPECIES: GspE/PulE family protein [Bacteria])	sp|P25953|COMGA_BACSU(ComG operon protein 1 OS=Bacillus subtilis (strain 168) OX=224308 GN=comGA PE=1 SV=2)	ref_gene
1905BS17_00273	3	0	3	0	3	7	0.14	0	0.13	0	0.14	0.35	0.09	0.163333333	1.941813266	0.957404471	0.534246224	1	no	up	-	hypothetical protein	1	301743	302813	+	COG1459(N:Cell motility); COG1459(U:Intracellular trafficking, secretion, and vesicular transport); COG1459(W:Extracellular structures)	COG1459(Type II secretory pathway, component PulF); COG1459(Type II secretory pathway, component PulF); COG1459(Type II secretory pathway, component PulF)	CELLULAR PROCESSES AND SIGNALING;CELLULAR PROCESSES AND SIGNALING;CELLULAR PROCESSES AND SIGNALING	K02244	comGB	competence protein ComGB				PF00482.25(T2SSF:Type II secretion system (T2SS), protein F)	GO:0016021(cellular_component:integral component of membrane); GO:0005886(cellular_component:plasma membrane)	GO:0110165	WP_000776407.1(type II secretion system F family protein [Staphylococcus aureus])	sp|P25954|COMGB_BACSU(ComG operon protein 2 OS=Bacillus subtilis (strain 168) OX=224308 GN=comGB PE=3 SV=1)	ref_gene
1905BS17_00274	2	4	6	5	2	3	0.62	1.16	1.73	1.54	0.64	1.03	1.17	1.07	0.949061036	-0.075427223	0.941535898	1	no	down	comGC	ComG operon protein 3	1	302827	303138	+	COG4537(X:Mobilome: prophages, transposons)	COG4537(Competence protein ComGC)	CELLULAR PROCESSES AND SIGNALING	K02245	comGC	competence protein ComGC				PF07963.14(N_methyl:Prokaryotic N-terminal methylation motif)			WP_111148198.1(prepilin-type N-terminal cleavage/methylation domain-containing protein [Staphylococcus aureus])	sp|Q8VQ71|COMGC_BACLD(ComG operon protein 3 homolog OS=Bacillus licheniformis (strain ATCC 14580 / DSM 13 / JCM 2505 / NBRC 12200 / NCIMB 9375 / NRRL NRS-1264 / Gibson 46) OX=279010 GN=comGC PE=3 SV=1)	ref_gene
1905BS17_00275	0	0	0	0	0	2	0	0	0	0	0	0.36	0	0.12	4.179435992	2.063308266	0.609243019	1	no	up	-	hypothetical protein	1	303128	303562	+	COG2165(N:Cell motility); COG2165(U:Intracellular trafficking, secretion, and vesicular transport); COG2165(W:Extracellular structures)	COG2165(Type II secretory pathway, pseudopilin PulG); COG2165(Type II secretory pathway, pseudopilin PulG); COG2165(Type II secretory pathway, pseudopilin PulG)	CELLULAR PROCESSES AND SIGNALING;CELLULAR PROCESSES AND SIGNALING;CELLULAR PROCESSES AND SIGNALING	K02246	comGD	competence protein ComGD				PF07963.14(N_methyl:Prokaryotic N-terminal methylation motif)	GO:0016021(cellular_component:integral component of membrane); GO:0030420(biological_process:establishment of competence for transformation)	GO:0009987;GO:0050896;GO:0110165	WP_001796473.1(MULTISPECIES: type II secretion system GspH family protein [Staphylococcus])		ref_gene
1905BS17_00276	5	5	2	0	3	3	1.68	1.58	0.63	0	1.05	1.12	1.296666667	0.723333333	0.572086363	-0.80569514	0.517727594	1	no	down	-	hypothetical protein	1	303549	303848	+													WP_000844413.1(MULTISPECIES: hypothetical protein [Bacteria])		ref_gene
1905BS17_00277	0	0	0	0	0	2	0	0	0	0	0	0.47	0	0.156666667	4.179435992	2.063308266	0.609243019	1	no	up	-	hypothetical protein	1	303889	304263	+	COG4940(X:Mobilome: prophages, transposons)	COG4940(Competence protein ComGF)	CELLULAR PROCESSES AND SIGNALING							PF15980.7(ComGF:Putative Competence protein ComGF)	GO:0016021(cellular_component:integral component of membrane); GO:0030420(biological_process:establishment of competence for transformation)	GO:0009987;GO:0050896;GO:0110165	AGW33989.1(putative membrane protein [Staphylococcus aureus subsp. aureus SA957])		ref_gene
1905BS17_00278	438	424	450	419	477	498	36.05	31.93	34.03	33.88	40.27	44.27	34.00333333	39.47333333	1.214907451	0.280846416	0.030241535	0.142615792	no	up	aroK	Shikimate kinase	1	304496	305020	+	COG0703(E:Amino acid transport and metabolism)	COG0703(Shikimate kinase)	METABOLISM	K00891	aroK	shikimate kinase [EC:2.7.1.71]	map00400(Phenylalanine, tyrosine and tryptophan biosynthesis)	Metabolism	Amino acid metabolism	PF01202.24(SKI:Shikimate kinase); PF13238.8(AAA_18:AAA domain); PF00004.31(AAA:ATPase family associated with various cellular activities (AAA))	GO:0005737(cellular_component:cytoplasm); GO:0008652(biological_process:cellular amino acid biosynthetic process); GO:0009423(biological_process:chorismate biosynthetic process); GO:0000287(molecular_function:magnesium ion binding); GO:0004765(molecular_function:shikimate kinase activity); GO:0005524(molecular_function:ATP binding); GO:0009073(biological_process:aromatic amino acid family biosynt…	GO:0110165;GO:0009987;GO:0003824;GO:0008152;GO:0005488	WP_001015116.1(MULTISPECIES: shikimate kinase [Staphylococcus])	sp|A7X2S4|AROK_STAA1(Shikimate kinase OS=Staphylococcus aureus (strain Mu3 / ATCC 700698) OX=418127 GN=aroK PE=3 SV=1)	ref_gene
1905BS17_00279	393	329	324	308	331	302	17.75	13.53	13.4	13.63	15.28	14.65	14.89333333	14.52	1.028867306	0.041056929	0.76936138	0.91847472	no	up	gcvT	Aminomethyltransferase	1	305179	306270	+	COG0404(E:Amino acid transport and metabolism)	COG0404(Glycine cleavage system protein T (aminomethyltransferase))	METABOLISM	K00605	gcvT	aminomethyltransferase [EC:2.1.2.10]	map00630(Glyoxylate and dicarboxylate metabolism); map00670(One carbon pool by folate); map00260(Glycine, serine and threonine metabolism)	Metabolism;Metabolism;Metabolism	Carbohydrate metabolism;Metabolism of cofactors and vitamins;Amino acid metabolism	PF01571.23(GCV_T:Aminomethyltransferase folate-binding domain); PF08669.13(GCV_T_C:Glycine cleavage T-protein C-terminal barrel domain)	GO:0004047(molecular_function:aminomethyltransferase activity); GO:0019464(biological_process:glycine decarboxylation via glycine cleavage system); GO:0032259(biological_process:methylation); GO:0005829(cellular_component:cytosol); GO:0008483(molecular_function:transaminase activity)	GO:0110165;GO:0009987;GO:0003824;GO:0008152	WP_000093349.1(MULTISPECIES: glycine cleavage system aminomethyltransferase GcvT [Staphylococcus])	sp|A7X2S3|GCST_STAA1(Aminomethyltransferase OS=Staphylococcus aureus (strain Mu3 / ATCC 700698) OX=418127 GN=gcvT PE=3 SV=1)	ref_gene
1905BS17_00280	907	805	752	711	681	639	31.64	25.52	24	24.27	24.26	23.91	27.05333333	24.14666667	0.941887595	-0.086373196	0.459877779	0.740665463	no	down	gcvPA	putative glycine dehydrogenase (decarboxylating) subunit 1	1	306290	307636	+	COG0403(E:Amino acid transport and metabolism)	COG0403(Glycine cleavage system protein P (pyridoxal-binding), N-terminal domain)	METABOLISM	K00282	gcvPA	glycine dehydrogenase subunit 1 [EC:1.4.4.2]	map00630(Glyoxylate and dicarboxylate metabolism); map00260(Glycine, serine and threonine metabolism)	Metabolism;Metabolism	Carbohydrate metabolism;Amino acid metabolism	PF02347.18(GDC-P:Glycine cleavage system P-protein); PF01053.22(Cys_Met_Meta_PP:Cys/Met metabolism PLP-dependent enzyme); PF00266.21(Aminotran_5:Aminotransferase class-V)	GO:0019464(biological_process:glycine decarboxylation via glycine cleavage system); GO:0004375(molecular_function:glycine dehydrogenase (decarboxylating) activity); GO:0009116(biological_process:nucleoside metabolic process)	GO:0009987;GO:0003824;GO:0008152	Q6G930.1(RecName: Full=Probable glycine dehydrogenase (decarboxylating) subunit 1; AltName: Full=Glycine cleavage system P-protein subunit 1; AltName: Full=Glycine decarboxylase subunit 1; AltName: Full=Glycine dehydrogenase (aminomethyl-transferring) subunit 1 [Staphylococcus aureus subsp. aureus MSSA476])	sp|Q6G930|GCSPA_STAAS(Probable glycine dehydrogenase (decarboxylating) subunit 1 OS=Staphylococcus aureus (strain MSSA476) OX=282459 GN=gcvPA PE=3 SV=1)	ref_gene
1905BS17_00281	1063	974	972	1015	857	929	33.44	27.84	27.97	31.23	27.53	31.33	29.75	30.03	1.063624846	0.088989383	0.411039942	0.705161857	no	up	gcvPB	putative glycine dehydrogenase (decarboxylating) subunit 2	1	307629	309101	+	COG1003(E:Amino acid transport and metabolism)	COG1003(Glycine cleavage system protein P (pyridoxal-binding), C-terminal domain)	METABOLISM	K00283	gcvPB	glycine dehydrogenase subunit 2 [EC:1.4.4.2]	map00630(Glyoxylate and dicarboxylate metabolism); map00260(Glycine, serine and threonine metabolism)	Metabolism;Metabolism	Carbohydrate metabolism;Amino acid metabolism	PF02347.18(GDC-P:Glycine cleavage system P-protein); PF00266.21(Aminotran_5:Aminotransferase class-V); PF01212.23(Beta_elim_lyase:Beta-eliminating lyase); PF01041.19(DegT_DnrJ_EryC1:DegT/DnrJ/EryC1/StrS aminotransferase family)	GO:0019464(biological_process:glycine decarboxylation via glycine cleavage system); GO:0004375(molecular_function:glycine dehydrogenase (decarboxylating) activity)	GO:0009987;GO:0003824;GO:0008152	WP_000202177.1(MULTISPECIES: aminomethyl-transferring glycine dehydrogenase subunit GcvPB [Staphylococcus])	sp|Q6GGG4|GCSPB_STAAR(Probable glycine dehydrogenase (decarboxylating) subunit 2 OS=Staphylococcus aureus (strain MRSA252) OX=282458 GN=gcvPB PE=3 SV=1)	ref_gene
1905BS17_00282	1312	1207	1238	1239	1227	1037	229.35	195.43	200.34	214.41	221.7	198.34	208.3733333	211.4833333	1.065228617	0.091163091	0.3959638	0.694736486	no	up	yibN	putative protein YibN	1	309851	309465	-	COG0607(P:Inorganic ion transport and metabolism)	COG0607(Rhodanese-related sulfurtransferase)	METABOLISM							PF00581.22(Rhodanese:Rhodanese-like domain)	GO:0016779(molecular_function:nucleotidyltransferase activity); GO:0016021(cellular_component:integral component of membrane); GO:0016740(molecular_function:transferase activity)	GO:0003824;GO:0110165	WP_001276571.1(MULTISPECIES: rhodanese-like domain-containing protein [Bacteria])	sp|P54510|YQHL_BACSU(Uncharacterized protein YqhL OS=Bacillus subtilis (strain 168) OX=224308 GN=yqhL PE=4 SV=2)	ref_gene
1905BS17_00283	616	603	585	511	542	503	32.68	29.15	28.44	26.57	29.42	28.7	30.09	28.23	0.985343273	-0.021301678	0.848069437	0.948957291	no	down	lipM	Octanoyltransferase LipM	1	310009	310839	+	COG0095(H:Coenzyme transport and metabolism)	COG0095(Lipoate-protein ligase A)	METABOLISM	K23734	lipM	lipoyl(octanoyl) transferase [EC:2.3.1.181]	map00785(Lipoic acid metabolism)	Metabolism	Metabolism of cofactors and vitamins	PF03099.21(BPL_LplA_LipB:Biotin/lipoate A/B protein ligase family)	GO:0102555(molecular_function:octanoyl transferase activity (acting on glycine-cleavage complex H protein)); GO:0009249(biological_process:protein lipoylation); GO:0009107(biological_process:lipoate biosynthetic process); GO:0016874(molecular_function:ligase activity); GO:0033819(molecular_function:lipoyl(octanoyl) transferase activity)	GO:0009987;GO:0003824;GO:0008152	WP_000141109.1(MULTISPECIES: lipoate--protein ligase family protein [Staphylococcus])	sp|Q2FY37|LIPM_STAA8(Octanoyltransferase LipM OS=Staphylococcus aureus (strain NCTC 8325 / PS 47) OX=93061 GN=lipM PE=3 SV=1)	ref_gene
1905BS17_00284	0	2	15	13	8	6	0	1.04	7.71	7.12	4.57	3.69	2.916666667	5.126666667	1.818035632	0.862380475	0.432315734	1	no	up	-	hypothetical protein	1	311121	310903	-										PF06024.14(Orf78:Orf78 (ac78)); PF03729.15(DUF308:Short repeat of unknown function (DUF308))	GO:0016021(cellular_component:integral component of membrane)	GO:0110165	WP_001244301.1(MULTISPECIES: membrane protein [Staphylococcus])		ref_gene
1905BS17_00285	741	846	984	788	844	900	71.7	75.05	87.58	75	83.86	94.24	78.11	84.36666667	1.125062007	0.170004516	0.234125896	0.518284604	no	up	-	hypothetical protein	1	311716	311135	-													WP_216805955.1(hypothetical protein [Staphylococcus aureus])		ref_gene
1905BS17_00286	616	591	661	719	665	577	27.98	24.44	27.5	31.98	30.88	28.15	26.64	30.33666667	1.199130776	0.261989007	0.033969114	0.156096166	no	up	ypdF	Aminopeptidase YpdF	1	311821	312882	+	COG0006(E:Amino acid transport and metabolism)	COG0006(Xaa-Pro aminopeptidase)	METABOLISM	K01262	pepP	Xaa-Pro aminopeptidase [EC:3.4.11.9]				PF00557.26(Peptidase_M24:Metallopeptidase family M24); PF01321.20(Creatinase_N:Creatinase/Prolidase N-terminal domain)	GO:0004177(molecular_function:aminopeptidase activity); GO:0046872(molecular_function:metal ion binding); GO:0102009(molecular_function:proline dipeptidase activity); GO:0016787(molecular_function:hydrolase activity)	GO:0003824;GO:0005488	WP_061650456.1(aminopeptidase P family protein [Staphylococcus aureus])	sp|P54518|YQHT_BACSU(Uncharacterized peptidase YqhT OS=Bacillus subtilis (strain 168) OX=224308 GN=yqhT PE=3 SV=1)	ref_gene
1905BS17_00287	1528	1762	1598	1334	1175	1040	148.55	157.05	142.91	127.57	117.3	109.42	149.5033333	118.0966667	0.827361616	-0.273410068	0.03832398	0.170035129	no	down	efp	Elongation factor P	1	312908	313465	+	COG0231(J:Translation, ribosomal structure and biogenesis)	COG0231(Translation elongation factor P (EF-P)/translation initiation factor 5A (eIF-5A))	INFORMATION STORAGE AND PROCESSING	K02356	efp	elongation factor P				PF08207.14(EFP_N:Elongation factor P (EF-P) KOW-like domain); PF09285.13(Elong-fact-P_C:Elongation factor P, C-terminal); PF01132.22(EFP:Elongation factor P (EF-P) OB domain)	GO:0005737(cellular_component:cytoplasm); GO:0003746(molecular_function:translation elongation factor activity); GO:0003743(molecular_function:translation initiation factor activity)	GO:0045182;GO:0110165;GO:0005488	WP_070045459.1(elongation factor P [Staphylococcus aureus])	sp|A7X2Q9|EFP_STAA1(Elongation factor P OS=Staphylococcus aureus (strain Mu3 / ATCC 700698) OX=418127 GN=efp PE=3 SV=1)	ref_gene
1905BS17_00288	2104	1721	1939	1827	1905	1941	238.15	178.97	202.15	203.69	221.72	238.29	206.4233333	221.2333333	1.12666609	0.172060007	0.081922206	0.272995437	no	up	accB_2	Biotin carboxyl carrier protein of acetyl-CoA carboxylase	1	313938	314402	+	COG0511(I:Lipid transport and metabolism)	COG0511(Biotin carboxyl carrier protein)	METABOLISM	K02160	accB	acetyl-CoA carboxylase biotin carboxyl carrier protein	map00720(Carbon fixation pathways in prokaryotes); map00640(Propanoate metabolism); map00061(Fatty acid biosynthesis); map00620(Pyruvate metabolism)	Metabolism;Metabolism;Metabolism;Metabolism	Energy metabolism;Carbohydrate metabolism;Lipid metabolism;Carbohydrate metabolism	PF00364.24(Biotin_lipoyl:Biotin-requiring enzyme); PF13533.8(Biotin_lipoyl_2:Biotin-lipoyl like)	GO:0006633(biological_process:fatty acid biosynthetic process); GO:0009317(cellular_component:acetyl-CoA carboxylase complex); GO:0003989(molecular_function:acetyl-CoA carboxylase activity)	GO:0009987;GO:0003824;GO:0008152;GO:0032991	WP_001009520.1(MULTISPECIES: acetyl-CoA carboxylase biotin carboxyl carrier protein [Bacteria])	sp|P49786|BCCP_BACSU(Biotin carboxyl carrier protein of acetyl-CoA carboxylase OS=Bacillus subtilis (strain 168) OX=224308 GN=accB PE=1 SV=2)	ref_gene
1905BS17_00289	1960	1733	1818	1825	1814	1692	68.95	55.42	58.52	62.82	65.18	63.85	60.96333333	63.95	1.105910849	0.14523509	0.097918402	0.300767929	no	up	cfiB	2-oxoglutarate carboxylase small subunit	1	314402	315757	+	COG4770(I:Lipid transport and metabolism)	COG4770(Acetyl/propionyl-CoA carboxylase, alpha subunit)	METABOLISM	K01961	accC	acetyl-CoA carboxylase, biotin carboxylase subunit [EC:6.4.1.2 6.3.4.14]	map00720(Carbon fixation pathways in prokaryotes); map00640(Propanoate metabolism); map00061(Fatty acid biosynthesis); map00620(Pyruvate metabolism)	Metabolism;Metabolism;Metabolism;Metabolism	Energy metabolism;Carbohydrate metabolism;Lipid metabolism;Carbohydrate metabolism	PF02786.19(CPSase_L_D2:Carbamoyl-phosphate synthase L chain, ATP binding domain); PF00289.24(Biotin_carb_N:Biotin carboxylase, N-terminal domain); PF02785.21(Biotin_carb_C:Biotin carboxylase C-terminal domain); PF07478.15(Dala_Dala_lig_C:D-ala D-ala ligase C-terminus); PF02222.24(ATP-grasp:ATP-grasp domain); PF02655.16(ATP-grasp_3:ATP-grasp domain); PF08443.13(RimK:RimK-like ATP-grasp domain)	GO:0006633(biological_process:fatty acid biosynthetic process); GO:0003989(molecular_function:acetyl-CoA carboxylase activity); GO:0004075(molecular_function:biotin carboxylase activity); GO:0046872(molecular_function:metal ion binding); GO:0005524(molecular_function:ATP binding); GO:2001295(biological_process:malonyl-CoA biosynthetic process)	GO:0005488;GO:0008152;GO:0003824;GO:0009987	WP_000756612.1(MULTISPECIES: acetyl-CoA carboxylase biotin carboxylase subunit [Staphylococcus])	sp|P49787|ACCC1_BACSU(Biotin carboxylase 1 OS=Bacillus subtilis (strain 168) OX=224308 GN=accC1 PE=3 SV=3)	ref_gene
1905BS17_00290	416	294	350	335	362	387	87.33	57.4	68.19	69.78	78.73	89.29	70.97333333	79.26666667	1.172169252	0.229180899	0.146643199	0.387258436	no	up	-	putative protein	1	315772	316134	+	COG1302(S:Function unknown)	COG1302(Uncharacterized conserved protein YloU, alkaline shock protein (Asp23) family)	POORLY CHARACTERIZED							PF03780.15(Asp23:Asp23 family, cell envelope-related function)			CRI11568.1(conserved hypothetical protein [Staphylococcus aureus])	sp|P54519|YQHY_BACSU(Uncharacterized protein YqhY OS=Bacillus subtilis (strain 168) OX=224308 GN=yqhY PE=3 SV=2)	ref_gene
1905BS17_00291	815	1031	880	1119	1029	669	125.55	146.73	125.29	170.37	163.58	112.44	132.5233333	148.7966667	1.175428786	0.233187135	0.240788742	0.526100685	no	up	nusB	Transcription antitermination protein NusB	1	316194	316583	+	COG0781(K:Transcription)	COG0781(Transcription antitermination protein NusB)	INFORMATION STORAGE AND PROCESSING	K03625	nusB	transcription antitermination protein NusB				PF01029.20(NusB:NusB family)	GO:0006355(biological_process:regulation of transcription, DNA-templated); GO:0005829(cellular_component:cytosol); GO:0031564(biological_process:transcription antitermination); GO:0003723(molecular_function:RNA binding); GO:0006353(biological_process:DNA-templated transcription, termination)	GO:0005488;GO:0065007;GO:0110165;GO:0009987;GO:0008152	WP_000087385.1(MULTISPECIES: transcription antitermination factor NusB [Staphylococcus])	sp|A7X2Q3|NUSB_STAA1(Transcription antitermination protein NusB OS=Staphylococcus aureus (strain Mu3 / ATCC 700698) OX=418127 GN=nusB PE=3 SV=1)	ref_gene
1905BS17_00292	1032	843	1058	977	1049	982	36.37	27	34.12	33.69	37.76	37.12	32.49666667	36.19	1.174130077	0.231592247	0.042307995	0.181118883	no	up	xseA	Exodeoxyribonuclease 7 large subunit	1	316600	317937	+	COG1570(L:Replication, recombination and repair)	COG1570(Exonuclease VII, large subunit)	INFORMATION STORAGE AND PROCESSING	K03601	xseA	exodeoxyribonuclease VII large subunit [EC:3.1.11.6]	map03430(Mismatch repair)	Genetic Information Processing	Replication and repair	PF02601.17(Exonuc_VII_L:Exonuclease VII, large subunit); PF13742.8(tRNA_anti_2:OB-fold nucleic acid binding domain); PF01336.27(tRNA_anti-codon:OB-fold nucleic acid binding domain)	GO:0005737(cellular_component:cytoplasm); GO:0008855(molecular_function:exodeoxyribonuclease VII activity); GO:0009318(cellular_component:exodeoxyribonuclease VII complex); GO:0003676(molecular_function:nucleic acid binding); GO:0006308(biological_process:DNA catabolic process)	GO:0005488;GO:0110165;GO:0009987;GO:0003824;GO:0008152;GO:0032991	WP_111083025.1(exodeoxyribonuclease VII large subunit [Staphylococcus aureus])	sp|A7X2Q2|EX7L_STAA1(Exodeoxyribonuclease 7 large subunit OS=Staphylococcus aureus (strain Mu3 / ATCC 700698) OX=418127 GN=xseA PE=3 SV=1)	ref_gene
1905BS17_00293	22	19	12	30	34	12	14.5	11.99	7.48	19.91	23.52	8.97	11.32333333	17.46666667	1.634928239	0.709227314	0.174041187	1	no	up	xseB	Exodeoxyribonuclease 7 small subunit	1	317930	318160	+	COG1722(L:Replication, recombination and repair)	COG1722(Exonuclease VII small subunit)	INFORMATION STORAGE AND PROCESSING	K03602	xseB	exodeoxyribonuclease VII small subunit [EC:3.1.11.6]	map03430(Mismatch repair)	Genetic Information Processing	Replication and repair	PF02609.18(Exonuc_VII_S:Exonuclease VII small subunit)	GO:0005737(cellular_component:cytoplasm); GO:0005829(cellular_component:cytosol); GO:0008855(molecular_function:exodeoxyribonuclease VII activity); GO:0009318(cellular_component:exodeoxyribonuclease VII complex); GO:0006308(biological_process:DNA catabolic process)	GO:0110165;GO:0009987;GO:0003824;GO:0008152;GO:0032991	CAC6628900.1(Exodeoxyribonuclease VII small subunit [Staphylococcus aureus])	sp|A7X2P9|EX7S_STAA1(Exodeoxyribonuclease 7 small subunit OS=Staphylococcus aureus (strain Mu3 / ATCC 700698) OX=418127 GN=xseB PE=3 SV=1)	ref_gene
1905BS17_00294	877	735	876	777	880	897	51.41	39.29	47.08	44.66	52.8	56.59	45.92666667	51.35	1.175350744	0.233091344	0.052236347	0.2061951	no	up	-	Farnesyl diphosphate synthase	1	318138	319019	+	COG0142(H:Coenzyme transport and metabolism)	COG0142(Geranylgeranyl pyrophosphate synthase)	METABOLISM	K13789		geranylgeranyl diphosphate synthase, type II [EC:2.5.1.1 2.5.1.10 2.5.1.29]	map00900(Terpenoid backbone biosynthesis)	Metabolism	Metabolism of terpenoids and polyketides	PF00348.19(polyprenyl_synt:Polyprenyl synthetase)	GO:0008299(biological_process:isoprenoid biosynthetic process); GO:0004337(molecular_function:geranyltranstransferase activity)	GO:0003824;GO:0009987;GO:0008152	WP_000183374.1(MULTISPECIES: polyprenyl synthetase family protein [Bacteria])	sp|Q08291|ISPA_GEOSE(Farnesyl diphosphate synthase OS=Geobacillus stearothermophilus OX=1422 PE=1 SV=1)	ref_gene
1905BS17_00295	61	59	71	89	47	26	8.84	7.89	9.5	12.74	7.02	4.1	8.743333333	7.953333333	0.965918902	-0.050026028	0.902893586	0.972951255	no	down	argR_1	Arginine repressor	1	319451	319903	+	COG1438(K:Transcription)	COG1438(Arginine repressor)	INFORMATION STORAGE AND PROCESSING	K03402	argR	transcriptional regulator of arginine metabolism				PF01316.23(Arg_repressor:Arginine repressor, DNA binding domain); PF02863.20(Arg_repressor_C:Arginine repressor, C-terminal domain)	GO:0034618(molecular_function:arginine binding); GO:0051259(biological_process:protein oligomerization); GO:0003700(molecular_function:transcription factor activity, sequence-specific DNA binding); GO:0006526(biological_process:arginine biosynthetic process); GO:0005737(cellular_component:cytoplasm); GO:0003677(molecular_function:DNA binding)	GO:0140110;GO:0009987;GO:0008152;GO:0110165;GO:0005488	ABX29529.1(arginine repressor [Staphylococcus aureus subsp. aureus USA300_TCH1516])	sp|A7X2P6|ARGR_STAA1(Arginine repressor OS=Staphylococcus aureus (strain Mu3 / ATCC 700698) OX=418127 GN=argR PE=3 SV=1)	ref_gene
1905BS17_00296	696	657	702	503	461	448	17.45	14.95	16.09	12.33	11.79	12.03	16.16333333	12.05	0.785092189	-0.349066024	0.001419603	0.013642327	no	down	recN	DNA repair protein RecN	1	319919	321598	+	COG0497(L:Replication, recombination and repair)	COG0497(DNA repair ATPase RecN)	INFORMATION STORAGE AND PROCESSING	K03631	recN	DNA repair protein RecN (Recombination protein N)				PF02463.21(SMC_N:RecF/RecN/SMC N terminal domain); PF13476.8(AAA_23:AAA domain); PF13555.8(AAA_29:P-loop containing region of AAA domain); PF13175.8(AAA_15:AAA ATPase domain)	GO:0006310(biological_process:DNA recombination); GO:0005524(molecular_function:ATP binding); GO:0006281(biological_process:DNA repair)	GO:0005488;GO:0009987;GO:0008152;GO:0050896	WP_057504489.1(DNA repair protein RecN [Staphylococcus aureus])	sp|P17894|RECN_BACSU(DNA repair protein RecN OS=Bacillus subtilis (strain 168) OX=224308 GN=recN PE=3 SV=2)	ref_gene
1905BS17_00297	997	915	935	822	749	822	32.81	27.37	28.15	26.47	25.17	29.01	29.44333333	26.88333333	0.960768385	-0.057739416	0.568791796	0.814368919	no	down	-	Dihydrolipoyl dehydrogenase	1	321749	323170	+	COG1249(C:Energy production and conversion)	COG1249(Dihydrolipoamide dehydrogenase (E3) component of pyruvate/2-oxoglutarate dehydrogenase complex or glutathione oxidoreductase)	METABOLISM	K00382	lpd	dihydrolipoamide dehydrogenase [EC:1.8.1.4]	map00630(Glyoxylate and dicarboxylate metabolism); map00310(Lysine degradation); map00640(Propanoate metabolism); map00620(Pyruvate metabolism); map00010(Glycolysis / Gluconeogenesis); map00260(Glycine, serine and threonine metabolism); map00020(Citrate cycle (TCA cycle)); map00280(Valine, leucine and isoleucine degradation); map00380(Tryptophan metabolism)	Metabolism;Metabolism;Metabolism;Metabolism;Metabolism;Metabolism;Metabolism;Metabolism;Metabolism	Carbohydrate metabolism;Amino acid metabolism;Carbohydrate metabolism;Carbohydrate metabolism;Carbohydrate metabolism;Amino acid metabolism;Carbohydrate metabolism;Amino acid metabolism;Amino acid metabolism	PF07992.16(Pyr_redox_2:Pyridine nucleotide-disulphide oxidoreductase); PF02852.24(Pyr_redox_dim:Pyridine nucleotide-disulphide oxidoreductase, dimerisation domain); PF00070.29(Pyr_redox:Pyridine nucleotide-disulphide oxidoreductase); PF13738.8(Pyr_redox_3:Pyridine nucleotide-disulphide oxidoreductase); PF01262.23(AlaDh_PNT_C:Alanine dehydrogenase/PNT, C-terminal domain); PF01134.24(GIDA:Glucose i…	GO:0045454(biological_process:cell redox homeostasis); GO:0016020(cellular_component:membrane); GO:0050660(molecular_function:flavin adenine dinucleotide binding); GO:0004148(molecular_function:dihydrolipoyl dehydrogenase activity)	GO:0005488;GO:0065007;GO:0110165;GO:0009987;GO:0003824	WP_001291540.1(MULTISPECIES: dihydrolipoyl dehydrogenase [Staphylococcus])	sp|P54533|DLDH2_BACSU(Dihydrolipoyl dehydrogenase OS=Bacillus subtilis (strain 168) OX=224308 GN=bfmBC PE=3 SV=1)	ref_gene
1905BS17_00298	1242	1130	1146	1101	972	958	63.22	52.4	53.45	54.91	50.6	52.42	56.35666667	52.64333333	0.984410533	-0.022668	0.824339023	0.936762181	no	down	bfmBAA	2-oxoisovalerate dehydrogenase subunit alpha	1	323186	324178	+	COG1071(C:Energy production and conversion)	COG1071(TPP-dependent pyruvate or acetoin dehydrogenase subunit alpha)	METABOLISM	K00166	bkdA1	2-oxoisovalerate dehydrogenase E1 component alpha subunit [EC:1.2.4.4]	map00280(Valine, leucine and isoleucine degradation); map00640(Propanoate metabolism)	Metabolism;Metabolism	Amino acid metabolism;Carbohydrate metabolism	PF00676.22(E1_dh:Dehydrogenase E1 component); PF13292.8(DXP_synthase_N:1-deoxy-D-xylulose-5-phosphate synthase); PF02775.23(TPP_enzyme_C:Thiamine pyrophosphate enzyme, C-terminal TPP binding domain)	GO:0003863(molecular_function:3-methyl-2-oxobutanoate dehydrogenase (2-methylpropanoyl-transferring) activity); GO:0003826(molecular_function:alpha-ketoacid dehydrogenase activity); GO:0009083(biological_process:branched-chain amino acid catabolic process)	GO:0009987;GO:0003824;GO:0008152	WP_000568351.1(MULTISPECIES: thiamine pyrophosphate-dependent dehydrogenase E1 component subunit alpha [Staphylococcus])	sp|P37940|ODBA_BACSU(2-oxoisovalerate dehydrogenase subunit alpha OS=Bacillus subtilis (strain 168) OX=224308 GN=bfmBAA PE=1 SV=1)	ref_gene
1905BS17_00299	455	449	447	394	429	323	23.42	21.05	21.08	19.87	22.58	17.87	21.85	20.10666667	0.968578527	-0.046059076	0.749164441	0.912818446	no	down	bfmBAB	2-oxoisovalerate dehydrogenase subunit beta	1	324178	325161	+	COG0022(C:Energy production and conversion)	COG0022(Pyruvate/2-oxoglutarate/acetoin dehydrogenase complex, dehydrogenase (E1) component, beta subunit)	METABOLISM	K00167	bkdA2	2-oxoisovalerate dehydrogenase E1 component beta subunit [EC:1.2.4.4]	map00280(Valine, leucine and isoleucine degradation); map00640(Propanoate metabolism)	Metabolism;Metabolism	Amino acid metabolism;Carbohydrate metabolism	PF02779.26(Transket_pyr:Transketolase, pyrimidine binding domain); PF02780.22(Transketolase_C:Transketolase, C-terminal domain); PF17147.6(PFOR_II:Pyruvate:ferredoxin oxidoreductase core domain II)	GO:0003824(molecular_function:catalytic activity); GO:0003863(molecular_function:3-methyl-2-oxobutanoate dehydrogenase (2-methylpropanoyl-transferring) activity); GO:0047101(molecular_function:2-oxoisovalerate dehydrogenase (acylating) activity)	GO:0003824	WP_001096637.1(MULTISPECIES: alpha-ketoacid dehydrogenase subunit beta [Staphylococcus])	sp|P37941|ODBB_BACSU(2-oxoisovalerate dehydrogenase subunit beta OS=Bacillus subtilis (strain 168) OX=224308 GN=bfmBAB PE=1 SV=1)	ref_gene
1905BS17_00300	856	883	909	698	776	769	32.31	30.31	31.41	25.79	29.93	31.15	31.34333333	28.95666667	0.967805296	-0.047211262	0.668488033	0.866189588	no	down	pdhC_1	Dihydrolipoyllysine-residue acetyltransferase component of pyruvate dehydrogenase complex	1	325174	326448	+	COG0508(C:Energy production and conversion)	COG0508(Pyruvate/2-oxoglutarate dehydrogenase complex, dihydrolipoamide acyltransferase (E2) component)	METABOLISM	K09699	bkdB	2-oxoisovalerate dehydrogenase E2 component (dihydrolipoyl transacylase) [EC:2.3.1.168]	map00280(Valine, leucine and isoleucine degradation); map00640(Propanoate metabolism)	Metabolism;Metabolism	Amino acid metabolism;Carbohydrate metabolism	PF00198.25(2-oxoacid_dh:2-oxoacid dehydrogenases acyltransferase (catalytic domain)); PF00364.24(Biotin_lipoyl:Biotin-requiring enzyme); PF02817.19(E3_binding:e3 binding domain); PF13533.8(Biotin_lipoyl_2:Biotin-lipoyl like)	GO:0016746(molecular_function:transferase activity, transferring acyl groups)	GO:0003824	WP_000406835.1(MULTISPECIES: 2-oxo acid dehydrogenase subunit E2 [Staphylococcus])	sp|P37942|ODB2_BACSU(Lipoamide acyltransferase component of branched-chain alpha-keto acid dehydrogenase complex OS=Bacillus subtilis (strain 168) OX=224308 GN=bfmBB PE=3 SV=1)	ref_gene
1905BS17_00301	239	247	251	211	252	214	34.51	32.91	33.47	30.09	37.52	33.67	33.63	33.76	1.049332211	0.069471497	0.655769481	0.859248633	no	up	-	hypothetical protein	1	326799	327236	+										PF06491.13(Disulph_isomer:Disulphide isomerase)			WP_057504490.1(MULTISPECIES: BrxA/BrxB family bacilliredoxin [Bacteria])	sp|Q7A5G0|Y1345_STAAN(UPF0403 protein SA1345 OS=Staphylococcus aureus (strain N315) OX=158879 GN=SA1345 PE=1 SV=1)	ref_gene
1905BS17_00302	626	647	642	537	528	466	31.44	29.6	29.54	26.42	27.12	25.16	30.19333333	26.23333333	0.912663517	-0.131845032	0.260059823	0.554771497	no	down	-	hypothetical protein	1	327250	328230	+	COG4129(S:Function unknown)	COG4129(Uncharacterized membrane protein YgaE, UPF0421/DUF939 family)	POORLY CHARACTERIZED							PF06081.13(ArAE_1:Aromatic acid exporter family member 1); PF11728.10(ArAE_1_C:Putative aromatic acid exporter C-terminal domain)	GO:0016021(cellular_component:integral component of membrane)	GO:0110165	WP_000916193.1(MULTISPECIES: aromatic acid exporter family protein [Staphylococcus])	sp|P54538|YQJA_BACSU(Uncharacterized protein YqjA OS=Bacillus subtilis (strain 168) OX=224308 GN=yqjA PE=4 SV=2)	ref_gene
1905BS17_00303	0	0	0	0	0	0	0	0	0	0	0	0	0	0	1	0	1	1	no	no change	-	hypothetical protein	1	328449	328357	-															ref_gene
1905BS17_00304	4162	3911	3768	3840	3754	3232	151.98	129.84	125.91	137.21	140.02	126.61	135.91	134.6133333	1.044107865	0.062270762	0.538384103	0.796230896	no	up	pepT_1	Peptidase T	1	328799	329932	+	COG2195(E:Amino acid transport and metabolism)	COG2195(Di- or tripeptidase)	METABOLISM	K01258	pepT	tripeptide aminopeptidase [EC:3.4.11.4]				PF01546.30(Peptidase_M20:Peptidase family M20/M25/M40); PF05343.16(Peptidase_M42:M42 glutamyl aminopeptidase); PF07687.16(M20_dimer:Peptidase dimerisation domain); PF04389.19(Peptidase_M28:Peptidase family M28)	GO:0004177(molecular_function:aminopeptidase activity); GO:0046872(molecular_function:metal ion binding)	GO:0003824;GO:0005488	WP_000606595.1(MULTISPECIES: tripeptidase T [Staphylococcus])	sp|P54542|YQJE_BACSU(Uncharacterized protein YqjE OS=Bacillus subtilis (strain 168) OX=224308 GN=yqjE PE=3 SV=2)	ref_gene
1905BS17_00305	12874	11453	13005	11427	11984	11598	429.51	347.25	396.96	372.97	408.29	414.93	391.24	398.73	1.072745875	0.101308354	0.200258729	0.468104177	no	up	gnd	6-phosphogluconate dehydrogenase%2C decarboxylating	1	330000	331406	+	COG0362(G:Carbohydrate transport and metabolism)	COG0362(6-phosphogluconate dehydrogenase)	METABOLISM	K00033	gnd	6-phosphogluconate dehydrogenase [EC:1.1.1.44 1.1.1.343]	map00480(Glutathione metabolism); map00030(Pentose phosphate pathway)	Metabolism;Metabolism	Metabolism of other amino acids;Carbohydrate metabolism	PF00393.21(6PGD:6-phosphogluconate dehydrogenase, C-terminal domain); PF03446.17(NAD_binding_2:NAD binding domain of 6-phosphogluconate dehydrogenase)	GO:0050661(molecular_function:NADP binding); GO:0019521(biological_process:D-gluconate metabolic process); GO:0005829(cellular_component:cytosol); GO:0046177(biological_process:D-gluconate catabolic process); GO:0006098(biological_process:pentose-phosphate shunt); GO:0004616(molecular_function:phosphogluconate dehydrogenase (decarboxylating) activity); GO:0009051(biological_process:pentose-phosph…	GO:0005488;GO:0110165;GO:0009987;GO:0003824;GO:0008152	WP_123118374.1(NADP-dependent phosphogluconate dehydrogenase [Staphylococcus aureus])	sp|Q5HFR2|6PGD_STAAC(6-phosphogluconate dehydrogenase, decarboxylating OS=Staphylococcus aureus (strain COL) OX=93062 GN=gnd PE=3 SV=1)	ref_gene
1905BS17_00306	2200	2145	2026	2245	2262	1580	265.74	238.3	225.56	267.27	281.15	207.23	243.2	251.8833333	1.090097393	0.124457036	0.404155272	0.700404983	no	up	-	hypothetical protein	1	331625	331996	+	COG0346(Q:Secondary metabolites biosynthesis, transport and catabolism)	COG0346(Catechol 2,3-dioxygenase or related enzyme, vicinal oxygen chelate (VOC) family)	METABOLISM							PF00903.27(Glyoxalase:Glyoxalase/Bleomycin resistance protein/Dioxygenase superfamily); PF12681.9(Glyoxalase_2:Glyoxalase-like domain)	GO:0051213(molecular_function:dioxygenase activity); GO:0004462(molecular_function:lactoylglutathione lyase activity)	GO:0003824	WP_000413438.1(MULTISPECIES: VOC family protein [Staphylococcus])	sp|O31535|YETH_BACSU(Uncharacterized protein YetH OS=Bacillus subtilis (strain 168) OX=224308 GN=yetH PE=4 SV=1)	ref_gene
1905BS17_00307	258	248	255	202	172	182	11.97	10.47	10.83	9.18	8.16	9.07	11.09	8.803333333	0.834642342	-0.260769983	0.085372511	0.279664406	no	down	malR	HTH-type transcriptional regulator MalR	1	332190	333209	+	COG1609(K:Transcription)	COG1609(DNA-binding transcriptional regulator, LacI/PurR family)	INFORMATION STORAGE AND PROCESSING							PF00356.23(LacI:Bacterial regulatory proteins, lacI family); PF13377.8(Peripla_BP_3:Periplasmic binding protein-like domain); PF00532.23(Peripla_BP_1:Periplasmic binding proteins and sugar binding domain of LacI family); PF01381.24(HTH_3:Helix-turn-helix)	GO:0006355(biological_process:regulation of transcription, DNA-templated); GO:0003677(molecular_function:DNA binding)	GO:0005488;GO:0065007	WP_000256343.1(MULTISPECIES: LacI family DNA-binding transcriptional regulator [Staphylococcus])	sp|Q56201|MALR_STAXY(HTH-type transcriptional regulator MalR OS=Staphylococcus xylosus OX=1288 GN=malR PE=4 SV=1)	ref_gene
1905BS17_00308	2131	2233	2234	1506	1491	1723	59.24	56.37	56.79	40.94	42.31	51.32	57.46666667	44.85666667	0.817201885	-0.291235562	0.007323315	0.049161731	no	down	malL	Oligo-1%2C6-glucosidase	1	333225	334874	+	COG0366(G:Carbohydrate transport and metabolism)	COG0366(Glycosidase/amylase (phosphorylase))	METABOLISM	K01187	malZ	alpha-glucosidase [EC:3.2.1.20]	map00500(Starch and sucrose metabolism); map00052(Galactose metabolism)	Metabolism;Metabolism	Carbohydrate metabolism;Carbohydrate metabolism	PF00128.26(Alpha-amylase:Alpha amylase, catalytic domain); PF16657.7(Malt_amylase_C:Maltogenic Amylase, C-terminal domain)	GO:0043169(molecular_function:cation binding); GO:0004556(molecular_function:alpha-amylase activity); GO:0103025(molecular_function:alpha-amylase activity (releasing maltohexaose)); GO:0005975(biological_process:carbohydrate metabolic process)	GO:0003824;GO:0005488;GO:0008152	WP_001041937.1(alpha-glucosidase [Staphylococcus aureus])	sp|O05242|O16G3_BACSU(Probable oligo-1,6-glucosidase 3 OS=Bacillus subtilis (strain 168) OX=224308 GN=yugT PE=3 SV=2)	ref_gene
1905BS17_00309	1889	2063	2181	1966	2010	2184	94.07	93.57	99.5	95.91	102.36	116.9	95.71333333	105.0566667	1.147183539	0.198096228	0.071886008	0.253792673	no	up	-	hypothetical protein	1	335823	334957	-	COG2207(K:Transcription)	COG2207(AraC-type DNA-binding domain and AraC-containing proteins)	INFORMATION STORAGE AND PROCESSING							PF14526.8(Cass2:Integron-associated effector binding protein); PF12833.9(HTH_18:Helix-turn-helix domain); PF00165.25(HTH_AraC:Bacterial regulatory helix-turn-helix proteins, AraC family)	GO:0003700(molecular_function:transcription factor activity, sequence-specific DNA binding); GO:0043565(molecular_function:sequence-specific DNA binding)	GO:0005488;GO:0140110	PZH92878.1(AraC family transcriptional regulator [Staphylococcus aureus])	sp|P96662|YDEE_BACSU(Uncharacterized HTH-type transcriptional regulator YdeE OS=Bacillus subtilis (strain 168) OX=224308 GN=ydeE PE=4 SV=1)	ref_gene
1905BS17_00310	17009	17826	19075	20104	20066	17561	530.24	504.87	543.94	613.02	638.68	586.87	526.35	612.8566667	1.22248071	0.2898117	0.003209452	0.025899274	no	up	zwf	Glucose-6-phosphate 1-dehydrogenase	1	337537	336053	-	COG0364(G:Carbohydrate transport and metabolism)	COG0364(Glucose-6-phosphate 1-dehydrogenase)	METABOLISM	K00036	zwf	glucose-6-phosphate 1-dehydrogenase [EC:1.1.1.49 1.1.1.363]	map00030(Pentose phosphate pathway); map00480(Glutathione metabolism); map05415(Diabetic cardiomyopathy); map05230(Central carbon metabolism in cancer)	Metabolism;Metabolism;Human Diseases;Human Diseases	Carbohydrate metabolism;Metabolism of other amino acids;Cardiovascular disease;Cancer: overview	PF02781.18(G6PD_C:Glucose-6-phosphate dehydrogenase, C-terminal domain); PF00479.24(G6PD_N:Glucose-6-phosphate dehydrogenase, NAD binding domain)	GO:0004345(molecular_function:glucose-6-phosphate dehydrogenase activity); GO:0050661(molecular_function:NADP binding); GO:0006098(biological_process:pentose-phosphate shunt); GO:0006006(biological_process:glucose metabolic process)	GO:0005488;GO:0009987;GO:0003824;GO:0008152	WP_000105070.1(MULTISPECIES: glucose-6-phosphate dehydrogenase [Staphylococcus])	sp|P54547|G6PD_BACSU(Glucose-6-phosphate 1-dehydrogenase OS=Bacillus subtilis (strain 168) OX=224308 GN=zwf PE=1 SV=2)	ref_gene
1905BS17_00311	89	103	76	80	78	67	4.63	4.88	3.62	4.08	4.15	3.75	4.376666667	3.993333333	0.956955452	-0.063476329	0.795486484	0.925337366	no	down	rnz	Ribonuclease Z	1	337850	338770	+	COG1234(J:Translation, ribosomal structure and biogenesis)	COG1234(Ribonuclease BN, tRNA processing enzyme)	INFORMATION STORAGE AND PROCESSING	K00784	rnz	ribonuclease Z [EC:3.1.26.11]				PF12706.9(Lactamase_B_2:Beta-lactamase superfamily domain); PF13691.8(Lactamase_B_4:tRNase Z endonuclease); PF00753.29(Lactamase_B:Metallo-beta-lactamase superfamily)	GO:0042781(molecular_function:3'-tRNA processing endoribonuclease activity); GO:0008270(molecular_function:zinc ion binding)	GO:0003824;GO:0005488	WP_000454060.1(MULTISPECIES: ribonuclease Z [Staphylococcus])	sp|Q2YYA2|RNZ_STAAB(Ribonuclease Z OS=Staphylococcus aureus (strain bovine RF122 / ET3-1) OX=273036 GN=rnz PE=3 SV=1)	ref_gene
1905BS17_00312	1761	1878	1891	1861	1858	1742	106.87	103.96	105.24	110.75	115.42	113.81	105.3566667	113.3266667	1.127268209	0.172830815	0.068214004	0.244264593	no	up	proC	Pyrroline-5-carboxylate reductase	1	339690	338875	-	COG0345(E:Amino acid transport and metabolism)	COG0345(Pyrroline-5-carboxylate reductase)	METABOLISM	K00286	proC	pyrroline-5-carboxylate reductase [EC:1.5.1.2]	map00330(Arginine and proline metabolism)	Metabolism	Amino acid metabolism	PF14748.8(P5CR_dimer:Pyrroline-5-carboxylate reductase dimerisation); PF03807.19(F420_oxidored:NADP oxidoreductase coenzyme F420-dependent)	GO:0005737(cellular_component:cytoplasm); GO:0055129(biological_process:L-proline biosynthetic process); GO:0004735(molecular_function:pyrroline-5-carboxylate reductase activity)	GO:0110165;GO:0009987;GO:0003824;GO:0008152	WP_000779748.1(MULTISPECIES: pyrroline-5-carboxylate reductase [Staphylococcus])	sp|Q5HFR9|P5CR_STAAC(Pyrroline-5-carboxylate reductase OS=Staphylococcus aureus (strain COL) OX=93062 GN=proC PE=3 SV=1)	ref_gene
1905BS17_00313	56	33	44	38	17	34	3.94	2.12	2.84	2.62	1.22	2.58	2.966666667	2.14	0.767142307	-0.382433868	0.341669456	0.64422995	no	down	-	putative oxidoreductase	1	339832	340587	+	COG0300(R:General function prediction only)	COG0300(Short-chain dehydrogenase)	POORLY CHARACTERIZED	K07124		uncharacterized protein				PF00106.27(adh_short:short chain dehydrogenase); PF13561.8(adh_short_C2:Enoyl-(Acyl carrier protein) reductase); PF08659.12(KR:KR domain); PF13460.8(NAD_binding_10:NAD(P)H-binding); PF01370.23(Epimerase:NAD dependent epimerase/dehydratase family); PF01073.21(3Beta_HSD:3-beta hydroxysteroid dehydrogenase/isomerase family)	GO:0016491(molecular_function:oxidoreductase activity)	GO:0003824	WP_000678238.1(MULTISPECIES: SDR family oxidoreductase [Staphylococcus])	sp|P54554|YQJQ_BACSU(Uncharacterized oxidoreductase YqjQ OS=Bacillus subtilis (strain 168) OX=224308 GN=yqjQ PE=3 SV=1)	ref_gene
1905BS17_00314	13	6	11	7	5	4	5.28	2.3	4.18	2.84	2.12	1.82	3.92	2.26	0.611858231	-0.70873068	0.333316145	1	no	down	-	hypothetical protein	1	340603	340851	+													WP_000995798.1(MULTISPECIES: hypothetical protein [Staphylococcus])		ref_gene
1905BS17_00315	3683	3430	3671	4312	4189	3850	193.42	164.13	176.67	221.9	225.03	217.41	178.0733333	221.4466667	1.308762653	0.388203485	2.25E-06	6.96E-05	no	up	-	hypothetical protein	1	341975	341067	-	COG0667(H:Coenzyme transport and metabolism); COG0667(R:General function prediction only)	COG0667(Pyridoxal reductase PdxI or related oxidoreductase, aldo/keto reductase family); COG0667(Pyridoxal reductase PdxI or related oxidoreductase, aldo/keto reductase family)	METABOLISM;POORLY CHARACTERIZED							PF00248.23(Aldo_ket_red:Aldo/keto reductase family)	GO:0047834(molecular_function:D-threo-aldose 1-dehydrogenase activity)	GO:0003824	WP_001171346.1(MULTISPECIES: aldo/keto reductase [Staphylococcus])	sp|P54569|YQKF_BACSU(Uncharacterized oxidoreductase YqkF OS=Bacillus subtilis (strain 168) OX=224308 GN=yqkF PE=3 SV=1)	ref_gene
1905BS17_00316	172	185	154	152	164	194	15.76	15.53	12.97	13.69	15.42	19.22	14.75333333	16.11	1.139773508	0.188747166	0.321881558	0.623830702	no	up	nudF	ADP-ribose pyrophosphatase	1	342057	342599	+	COG0494(V:Defense mechanisms)	COG0494(8-oxo-dGTP pyrophosphatase MutT and related house-cleaning NTP pyrophosphohydrolases, NUDIX family)	CELLULAR PROCESSES AND SIGNALING	K01515	nudF	ADP-ribose pyrophosphatase [EC:3.6.1.13]	map00230(Purine metabolism)	Metabolism	Nucleotide metabolism	PF00293.30(NUDIX:NUDIX domain)	GO:0016787(molecular_function:hydrolase activity); GO:0005829(cellular_component:cytosol); GO:0006753(biological_process:nucleoside phosphate metabolic process); GO:0047631(molecular_function:ADP-ribose diphosphatase activity); GO:0019693(biological_process:ribose phosphate metabolic process)	GO:0110165;GO:0009987;GO:0003824;GO:0008152	AGU61583.1(ADP-ribose pyrophosphatase [Staphylococcus aureus subsp. aureus CN1])	sp|P54570|ADPP_BACSU(ADP-ribose pyrophosphatase OS=Bacillus subtilis (strain 168) OX=224308 GN=nudF PE=1 SV=1)	ref_gene
1905BS17_00317	315	284	297	292	282	186	46.96	39.08	40.9	43	43.36	30.23	42.31333333	38.86333333	0.968546517	-0.046106755	0.809167804	0.931777596	no	down	fur	Ferric uptake regulation protein	1	342704	343153	+	COG0735(P:Inorganic ion transport and metabolism)	COG0735(Fe2+ or Zn2+ uptake regulation protein Fur/Zur)	METABOLISM	K03711	fur	Fur family transcriptional regulator, ferric uptake regulator				PF01475.21(FUR:Ferric uptake regulator family)	GO:0005737(cellular_component:cytoplasm); GO:0043565(molecular_function:sequence-specific DNA binding); GO:0032993(cellular_component:protein-DNA complex); GO:0003700(molecular_function:transcription factor activity, sequence-specific DNA binding); GO:1900376(biological_process:regulation of secondary metabolite biosynthetic process); GO:0000976(molecular_function:transcription regulatory region …	GO:0005488;GO:0065007;GO:0110165;GO:0140110;GO:0032991	WP_000392691.1(MULTISPECIES: transcriptional repressor [Staphylococcus])	sp|P54574|FUR_BACSU(Ferric uptake regulation protein OS=Bacillus subtilis (strain 168) OX=224308 GN=fur PE=1 SV=2)	ref_gene
1905BS17_00318	423	410	391	389	347	404	23.03	20.35	19.51	20.76	19.33	23.66	20.96333333	21.25	1.064094371	0.089626105	0.493768493	0.764322189	no	up	xerD_1	Tyrosine recombinase XerD	1	343202	344089	+	COG4974(L:Replication, recombination and repair)	COG4974(Site-specific recombinase XerD)	INFORMATION STORAGE AND PROCESSING	K04763	xerD	integrase/recombinase XerD				PF00589.24(Phage_integrase:Phage integrase family); PF02899.19(Phage_int_SAM_1:Phage integrase, N-terminal SAM-like domain); PF13102.8(Phage_int_SAM_5:Phage integrase SAM-like domain); PF13495.8(Phage_int_SAM_4:Phage integrase, N-terminal SAM-like domain)	GO:0005737(cellular_component:cytoplasm); GO:0006313(biological_process:transposition, DNA-mediated); GO:0009037(molecular_function:tyrosine-based site-specific recombinase activity); GO:0007049(biological_process:cell cycle); GO:0003677(molecular_function:DNA binding); GO:0007059(biological_process:chromosome segregation); GO:0051301(biological_process:cell division)	GO:0005488;GO:0110165;GO:0009987;GO:0008152;GO:0003824	WP_061733928.1(site-specific tyrosine recombinase XerD [Staphylococcus aureus])	sp|Q5HFS5|XERD_STAAC(Tyrosine recombinase XerD OS=Staphylococcus aureus (strain COL) OX=93062 GN=xerD PE=3 SV=1)	ref_gene
1905BS17_00319	232	216	259	254	279	227	27.23	23.3	28.01	29.37	33.68	28.91	26.18	30.65333333	1.228900759	0.297368414	0.058711074	0.22391806	no	up	-	hypothetical protein	1	344673	344167	-	COG1547(S:Function unknown)	COG1547(Predicted metal-dependent hydrolase)	POORLY CHARACTERIZED	K09763		uncharacterized protein				PF03745.16(DUF309:Domain of unknown function (DUF309))			WP_001183423.1(DUF309 domain-containing protein [Staphylococcus aureus])	sp|P17617|YPUF_BACSU(Uncharacterized protein YpuF OS=Bacillus subtilis (strain 168) OX=224308 GN=ypuF PE=4 SV=1)	ref_gene
1905BS17_00320	271	291	276	226	287	237	19.48	19.11	18.21	15.94	21.13	18.37	18.93333333	18.48	1.021972763	0.031356747	0.845968102	0.948074249	no	up	scpA	Segregation and condensation protein A	1	344741	345496	+	COG1354(L:Replication, recombination and repair)	COG1354(Chromatin segregation and condensation protein Rec8/ScpA/Scc1, kleisin family)	INFORMATION STORAGE AND PROCESSING	K05896	scpA	segregation and condensation protein A				PF02616.16(SMC_ScpA:Segregation and condensation protein ScpA)	GO:0005737(cellular_component:cytoplasm); GO:0007059(biological_process:chromosome segregation); GO:0006260(biological_process:DNA replication); GO:0051301(biological_process:cell division); GO:0007049(biological_process:cell cycle)	GO:0008152;GO:0009987;GO:0110165	EVG59776.1(segregation and condensation protein A [Staphylococcus aureus OCMM6067])	sp|A6U1W4|SCPA_STAA2(Segregation and condensation protein A OS=Staphylococcus aureus (strain JH1) OX=359787 GN=scpA PE=3 SV=1)	ref_gene
1905BS17_00321	374	287	312	293	290	373	42.68	30.1	32.8	32.94	34.04	46.18	35.19333333	37.72	1.125621233	0.170721448	0.314376265	0.614864277	no	up	scpB	Segregation and condensation protein B	1	345489	346031	+	COG1386(K:Transcription)	COG1386(Chromosome segregation and condensation protein ScpB)	INFORMATION STORAGE AND PROCESSING	K06024	scpB	segregation and condensation protein B				PF04079.18(SMC_ScpB:Segregation and condensation complex subunit ScpB)	GO:0005737(cellular_component:cytoplasm); GO:0051304(biological_process:chromosome separation); GO:0006260(biological_process:DNA replication); GO:0051301(biological_process:cell division)	GO:0008152;GO:0009987;GO:0110165	WP_000368658.1(MULTISPECIES: SMC-Scp complex subunit ScpB [Staphylococcus])	sp|A7X2K7|SCPB_STAA1(Segregation and condensation protein B OS=Staphylococcus aureus (strain Mu3 / ATCC 700698) OX=418127 GN=scpB PE=3 SV=1)	ref_gene
1905BS17_00322	1325	1058	1148	1120	990	1121	79.48	57.88	63.14	65.87	60.78	72.38	66.83333333	66.34333333	1.047244373	0.066598132	0.566263659	0.813365224	no	up	rluB	Ribosomal large subunit pseudouridine synthase B	1	346024	346761	+	COG1187(J:Translation, ribosomal structure and biogenesis)	COG1187(Pseudouridylate synthase RsuA, specific for 16S rRNA U516 and 23S rRNA U2605)	INFORMATION STORAGE AND PROCESSING	K06178	rluB	23S rRNA pseudouridine2605 synthase [EC:5.4.99.22]				PF00849.24(PseudoU_synth_2:RNA pseudouridylate synthase); PF01479.27(S4:S4 domain); PF13275.8(S4_2:S4 domain)	GO:0016829(molecular_function:lyase activity); GO:0001522(biological_process:pseudouridine synthesis); GO:0003723(molecular_function:RNA binding); GO:0009982(molecular_function:pseudouridine synthase activity)	GO:0005488;GO:0009987;GO:0003824;GO:0008152	WP_000159570.1(MULTISPECIES: rRNA pseudouridine synthase [Bacteria])	sp|P35159|RLUB_BACSU(Ribosomal large subunit pseudouridine synthase B OS=Bacillus subtilis (strain 168) OX=224308 GN=rluB PE=1 SV=2)	ref_gene
1905BS17_00323	3139	2990	3178	3083	3155	3427	238.01	207.24	221.26	229.53	245.2	280.34	222.17	251.69	1.187344223	0.247738248	0.005930159	0.042259224	no	up	srrA	Transcriptional regulatory protein SrrA	1	346894	347619	+	COG0745(T:Signal transduction mechanisms); COG0745(K:Transcription)	COG0745(DNA-binding response regulator, OmpR family, contains REC and winged-helix (wHTH) domain); COG0745(DNA-binding response regulator, OmpR family, contains REC and winged-helix (wHTH) domain)	CELLULAR PROCESSES AND SIGNALING;INFORMATION STORAGE AND PROCESSING	K07775	resD	two-component system, OmpR family, response regulator ResD	map02020(Two-component system)	Environmental Information Processing	Signal transduction	PF00072.26(Response_reg:Response regulator receiver domain); PF00486.30(Trans_reg_C:Transcriptional regulatory protein, C terminal)	GO:0005737(cellular_component:cytoplasm); GO:0032993(cellular_component:protein-DNA complex); GO:0000160(biological_process:phosphorelay signal transduction system); GO:0000156(molecular_function:phosphorelay response regulator activity); GO:0006355(biological_process:regulation of transcription, DNA-templated); GO:0000976(molecular_function:transcription regulatory region sequence-specific DNA b…	GO:0060089;GO:0065007;GO:0110165;GO:0140110;GO:0009987;GO:0032991;GO:0005488	AFD54304.1(SrrA [Staphylococcus aureus])	sp|Q2FY79|SRRA_STAA8(Transcriptional regulatory protein SrrA OS=Staphylococcus aureus (strain NCTC 8325 / PS 47) OX=93061 GN=srrA PE=3 SV=1)	ref_gene
1905BS17_00324	6099	5650	6029	5575	5515	5671	157.87	132.77	142.69	141.09	145.69	157.25	144.4433333	148.01	1.077864468	0.108175783	0.135875485	0.36834952	no	up	srrB	Sensor protein SrrB	1	347600	349351	+	COG5002(T:Signal transduction mechanisms)	COG5002(Sensor histidine kinase WalK)	CELLULAR PROCESSES AND SIGNALING	K07651	resE	two-component system, OmpR family, sensor histidine kinase ResE [EC:2.7.13.3]	map02020(Two-component system)	Environmental Information Processing	Signal transduction	PF02518.28(HATPase_c:Histidine kinase-, DNA gyrase B-, and HSP90-like ATPase); PF18698.3(HisK_sensor:Histidine kinase sensor domain); PF00672.27(HAMP:HAMP domain); PF00512.27(HisKA:His Kinase A (phospho-acceptor) domain); PF13589.8(HATPase_c_3:Histidine kinase-, DNA gyrase B-, and HSP90-like ATPase)			WP_000987767.1(MULTISPECIES: two-component system sensor histidine kinase SrrB [Staphylococcus])	sp|Q2FY80|SRRB_STAA8(Sensor protein SrrB OS=Staphylococcus aureus (strain NCTC 8325 / PS 47) OX=93061 GN=srrB PE=3 SV=1)	ref_gene
1905BS17_00325	204	177	207	123	127	128	10.69	8.45	9.94	6.31	6.8	7.21	9.693333333	6.773333333	0.735405977	-0.443387193	0.009186056	0.059929311	no	down	-	hypothetical protein	1	349598	350506	+										PF07901.13(DUF1672:Protein of unknown function (DUF1672)); PF00749.23(tRNA-synt_1c:tRNA synthetases class I (E and Q), catalytic domain)			WP_001824281.1(MULTISPECIES: DUF1672 domain-containing protein [Staphylococcus])		ref_gene
1905BS17_00326	1184	1109	1327	949	876	1229	25.11	21.34	25.72	19.67	18.95	27.91	24.05666667	22.17666667	0.965617742	-0.05047591	0.743533565	0.910641849	no	down	-	hypothetical protein	1	350551	352680	+													WP_021758259.1(MULTISPECIES: hypothetical protein [Staphylococcus])		ref_gene
1905BS17_00327	68	74	85	49	49	40	3.72	3.69	4.26	2.63	2.74	2.35	3.89	2.573333333	0.694149721	-0.526681223	0.050269366	0.203590306	no	down	-	hypothetical protein	1	352771	353676	+										PF07901.13(DUF1672:Protein of unknown function (DUF1672))			WP_000476889.1(DUF1672 domain-containing protein [Staphylococcus aureus])		ref_gene
1905BS17_00328	124	140	165	105	122	102	6.24	6.42	7.61	5.18	6.28	5.52	6.756666667	5.66	0.87590697	-0.191150445	0.360146382	0.659845074	no	down	-	hypothetical protein	1	353734	354678	+										PF07901.13(DUF1672:Protein of unknown function (DUF1672))			WP_000476869.1(DUF1672 domain-containing protein [Staphylococcus aureus])		ref_gene
1905BS17_00329	714	691.66	646	655	674	449.68	50.01	44.25	41.53	45.02	48.36	33.95	45.26333333	42.44333333	0.989211785	-0.015648667	0.925713122	0.979590583	no	down	ribU	Riboflavin transporter RibU	1	355081	355626	+	COG3601(H:Coenzyme transport and metabolism)	COG3601(Riboflavin transporter FmnP)	METABOLISM	K23675	fmnP	riboflavin transporter				PF12822.9(ECF_trnsprt:ECF transporter, substrate-specific component); PF07155.14(ECF-ribofla_trS:ECF-type riboflavin transporter, S component); PF01891.18(CbiM:Cobalt uptake substrate-specific transmembrane region); PF09515.12(Thia_YuaJ:Thiamine transporter protein (Thia_YuaJ))	GO:0032217(molecular_function:riboflavin transporter activity); GO:0016021(cellular_component:integral component of membrane); GO:0005886(cellular_component:plasma membrane)	GO:0110165;GO:0005215	WP_162646095.1(ECF transporter S component [Staphylococcus aureus])	sp|E5QVT2|RIBU_STAAH(Riboflavin transporter RibU OS=Staphylococcus aureus (strain TCH60) OX=548473 GN=ribU PE=1 SV=1)	ref_gene
1905BS17_00330	412	394	436	315	309	386	78.61	69.76	77.1	59.56	61.01	80.76	75.15666667	67.11	0.930085598	-0.104564597	0.474562903	0.750742953	no	down	-	Ferredoxin	1	355980	355732	-	COG1141(C:Energy production and conversion)	COG1141(Ferredoxin)	METABOLISM	K05337	fer	ferredoxin				PF13370.8(Fer4_13:4Fe-4S single cluster domain of Ferredoxin I); PF13459.8(Fer4_15:4Fe-4S single cluster domain); PF00037.29(Fer4:4Fe-4S binding domain)	GO:0005506(molecular_function:iron ion binding); GO:0051536(molecular_function:iron-sulfur cluster binding); GO:0009055(molecular_function:electron carrier activity)	GO:0003824;GO:0005488	WP_001151997.1(MULTISPECIES: ferredoxin [Bacteria])	sp|P50727|FER_BACSU(Ferredoxin OS=Bacillus subtilis (strain 168) OX=224308 GN=fer PE=1 SV=2)	ref_gene
1905BS17_00331	1	26	23	13	17	27	0.05	1.2	1.07	0.64	0.88	1.47	0.773333333	0.996666667	1.290581077	0.368020778	0.646180593	1	no	up	-	hypothetical protein	1	356088	357041	+	COG4955(S:Function unknown)	COG4955(Uncharacterized conserved protein YpbB, contains C-terminal HTH domain)	POORLY CHARACTERIZED							PF14493.8(HTH_40:Helix-turn-helix domain)			WP_001163813.1(MULTISPECIES: helix-turn-helix domain-containing protein [Staphylococcus])	sp|P50728|YPBB_BACSU(Uncharacterized protein YpbB OS=Bacillus subtilis (strain 168) OX=224308 GN=ypbB PE=4 SV=1)	ref_gene
1905BS17_00332	838	746	752	528	506	411	25.99	21.02	21.33	16.02	16.02	13.66	22.78	15.23333333	0.706706984	-0.500815928	0.000136065	0.002199301	no	down	recQ_1	ATP-dependent DNA helicase RecQ	1	357031	358410	+	COG0514(L:Replication, recombination and repair)	COG0514(Superfamily II DNA helicase RecQ)	INFORMATION STORAGE AND PROCESSING	K03654	recQ	ATP-dependent DNA helicase RecQ [EC:3.6.4.12]	map03018(RNA degradation)	Genetic Information Processing	Folding, sorting and degradation	PF00271.33(Helicase_C:Helicase conserved C-terminal domain); PF00270.31(DEAD:DEAD/DEAH box helicase); PF04851.17(ResIII:Type III restriction enzyme, res subunit); PF16124.7(RecQ_Zn_bind:RecQ zinc-binding)	GO:0003678(molecular_function:DNA helicase activity); GO:0016787(molecular_function:hydrolase activity); GO:0006310(biological_process:DNA recombination); GO:0003676(molecular_function:nucleic acid binding); GO:0005524(molecular_function:ATP binding)	GO:0005488;GO:0140657;GO:0009987;GO:0003824;GO:0008152	WP_000902114.1(MULTISPECIES: ATP-dependent DNA helicase [Staphylococcus])	sp|P50729|RECS_BACSU(Probable ATP-dependent DNA helicase RecS OS=Bacillus subtilis (strain 168) OX=224308 GN=recS PE=3 SV=1)	ref_gene
1905BS17_00333	60234	54050	60138	52586	51583	57211	1856.75	1513.62	1695.66	1585.49	1623.41	1890.47	1688.676667	1699.79	1.058482293	0.081997136	0.341689425	0.64422995	no	up	ebpS	Elastin-binding protein EbpS	1	358563	360023	+										PF01476.22(LysM:LysM domain)	GO:0016021(cellular_component:integral component of membrane)	GO:0110165	WP_049294387.1(elastin-binding protein EbpS [Staphylococcus aureus])	sp|Q6GGT1|EBPS_STAAR(Elastin-binding protein EbpS OS=Staphylococcus aureus (strain MRSA252) OX=282458 GN=ebpS PE=3 SV=3)	ref_gene
1905BS17_00334	1195	990	1121	940	974	901	58.73	44.31	50.47	45.26	48.95	47.59	51.17	47.26666667	0.974258329	-0.037623734	0.715196015	0.891492988	no	down	-	Glucosaminate ammonia-lyase	1	360425	361411	+	COG0492(O:Posttranslational modification, protein turnover, chaperones)	COG0492(Thioredoxin reductase)	CELLULAR PROCESSES AND SIGNALING	K00384	trxB	thioredoxin reductase (NADPH) [EC:1.8.1.9]	map00450(Selenocompound metabolism)	Metabolism	Metabolism of other amino acids	PF13738.8(Pyr_redox_3:Pyridine nucleotide-disulphide oxidoreductase); PF07992.16(Pyr_redox_2:Pyridine nucleotide-disulphide oxidoreductase); PF00070.29(Pyr_redox:Pyridine nucleotide-disulphide oxidoreductase); PF12831.9(FAD_oxidored:FAD dependent oxidoreductase); PF00890.26(FAD_binding_2:FAD binding domain); PF01494.21(FAD_binding_3:FAD binding domain); PF03486.16(HI0933_like:HI0933-like protein)…	GO:0004791(molecular_function:thioredoxin-disulfide reductase activity); GO:0047930(molecular_function:glucosaminate ammonia-lyase activity)	GO:0016209;GO:0003824	ADQ77188.1(bacillithiol system thiol disulfide oxidoreductase, YpdA family [Staphylococcus aureus subsp. aureus TCH60])	sp|P50736|YPDA_BACSU(Uncharacterized protein YpdA OS=Bacillus subtilis (strain 168) OX=224308 GN=ypdA PE=4 SV=2)	ref_gene
1905BS17_00335	244	266	242	237	228	209	12.64	12.55	11.49	12.03	12.08	11.64	12.22666667	11.91666667	1.022691108	0.032370462	0.831870798	0.94184755	no	up	ansA	putative L-asparaginase	1	362494	361526	-	COG0252(J:Translation, ribosomal structure and biogenesis); COG0252(E:Amino acid transport and metabolism)	COG0252(L-asparaginase/archaeal Glu-tRNAGln amidotransferase subunit D); COG0252(L-asparaginase/archaeal Glu-tRNAGln amidotransferase subunit D)	INFORMATION STORAGE AND PROCESSING;METABOLISM	K01424	ansA	L-asparaginase [EC:3.5.1.1]	map00460(Cyanoamino acid metabolism); map00250(Alanine, aspartate and glutamate metabolism)	Metabolism;Metabolism	Metabolism of other amino acids;Amino acid metabolism	PF00710.22(Asparaginase:Asparaginase, N-terminal); PF17763.3(Asparaginase_C:Glutaminase/Asparaginase C-terminal domain)	GO:0006528(biological_process:asparagine metabolic process); GO:0004067(molecular_function:asparaginase activity)	GO:0009987;GO:0003824;GO:0008152	WP_000681761.1(MULTISPECIES: asparaginase [Staphylococcus])	sp|P30363|ASPG_BACLI(L-asparaginase OS=Bacillus licheniformis OX=1402 GN=ansA PE=3 SV=1)	ref_gene
1905BS17_00336	1118	965	1118	994	1020	1027	85.87	67.76	78.86	74.97	80.31	85.12	77.49666667	80.13333333	1.086973929	0.120317338	0.223263125	0.503974071	no	up	cmk	Cytidylate kinase	1	362571	363230	+	COG0283(F:Nucleotide transport and metabolism)	COG0283(Cytidylate kinase)	METABOLISM	K00945	cmk	CMP/dCMP kinase [EC:2.7.4.25]	map00240(Pyrimidine metabolism)	Metabolism	Nucleotide metabolism	PF02224.20(Cytidylate_kin:Cytidylate kinase); PF13189.8(Cytidylate_kin2:Cytidylate kinase-like family); PF13671.8(AAA_33:AAA domain); PF13238.8(AAA_18:AAA domain); PF01202.24(SKI:Shikimate kinase)	GO:0006220(biological_process:pyrimidine nucleotide metabolic process); GO:0005737(cellular_component:cytoplasm); GO:0036430(molecular_function:CMP kinase activity); GO:0005524(molecular_function:ATP binding); GO:0036431(molecular_function:dCMP kinase activity)	GO:0110165;GO:0009987;GO:0003824;GO:0008152;GO:0005488	WP_000644394.1(MULTISPECIES: (d)CMP kinase [Bacteria])	sp|Q6GGT4|KCY_STAAR(Cytidylate kinase OS=Staphylococcus aureus (strain MRSA252) OX=282458 GN=cmk PE=3 SV=1)	ref_gene
1905BS17_00337	20744	20807	20700	19719	19570	17215	684.89	624.28	625.26	636.91	659.8	609.47	644.81	635.3933333	1.036240142	0.051358377	0.561665243	0.811488898	no	up	rpsA	30S ribosomal protein S1	1	363941	365116	+	COG0539(J:Translation, ribosomal structure and biogenesis)	COG0539(Ribosomal protein S1)	INFORMATION STORAGE AND PROCESSING	K02945	rpsA	small subunit ribosomal protein S1	map03010(Ribosome)	Genetic Information Processing	Translation	PF00575.25(S1:S1 RNA binding domain)	GO:0005840(cellular_component:ribosome); GO:0003676(molecular_function:nucleic acid binding)	GO:0005488;GO:0110165	WP_000133960.1(MULTISPECIES: 30S ribosomal protein S1 [Staphylococcus])	sp|Q5HFU7|RS1_STAAC(30S ribosomal protein S1 OS=Staphylococcus aureus (strain COL) OX=93062 GN=rpsA PE=3 SV=1)	ref_gene
1905BS17_00338	2430	2202	2272	2209	2071	2105	81.53	67.14	69.74	72.51	70.96	75.74	72.80333333	73.07	1.057113183	0.080129851	0.331345199	0.635485682	no	up	der_1	GTPase Der	1	365333	366643	+	COG1160(J:Translation, ribosomal structure and biogenesis)	COG1160(Double Era-like domain GTPase Der)	INFORMATION STORAGE AND PROCESSING	K03977	engA	GTPase				PF01926.25(MMR_HSR1:50S ribosome-binding GTPase); PF14714.8(KH_dom-like:KH-domain-like of EngA bacterial GTPase enzymes, C-terminal); PF02421.20(FeoB_N:Ferrous iron transport protein B); PF00009.29(GTP_EFTU:Elongation factor Tu GTP binding domain); PF04548.18(AIG1:AIG1 family); PF00350.25(Dynamin_N:Dynamin family); PF03193.18(RsgA_GTPase:RsgA GTPase); PF08477.15(Roc:Ras of Complex, Roc, domain of…	GO:0016787(molecular_function:hydrolase activity); GO:0043022(molecular_function:ribosome binding); GO:0000027(biological_process:ribosomal large subunit assembly); GO:0042254(biological_process:ribosome biogenesis); GO:0005525(molecular_function:GTP binding)	GO:0005488;GO:0009987;GO:0003824	WP_000165530.1(MULTISPECIES: ribosome biogenesis GTPase Der [Staphylococcus])	sp|A7X2I1|DER_STAA1(GTPase Der OS=Staphylococcus aureus (strain Mu3 / ATCC 700698) OX=418127 GN=der PE=3 SV=1)	ref_gene
1905BS17_00339	1907	1830	1987	1900	1742	1965	79.7	69.59	76.03	77.74	74.4	88.17	75.10666667	80.10333333	1.119672459	0.163076758	0.08472047	0.278677773	no	up	gpsA	Glycerol-3-phosphate dehydrogenase [NAD(P)+]	1	366660	367658	+	COG0240(C:Energy production and conversion)	COG0240(Glycerol-3-phosphate dehydrogenase)	METABOLISM	K00057	gpsA	glycerol-3-phosphate dehydrogenase (NAD(P)+) [EC:1.1.1.94]	map00564(Glycerophospholipid metabolism)	Metabolism	Lipid metabolism	PF07479.16(NAD_Gly3P_dh_C:NAD-dependent glycerol-3-phosphate dehydrogenase C-terminus); PF01210.25(NAD_Gly3P_dh_N:NAD-dependent glycerol-3-phosphate dehydrogenase N-terminus); PF03807.19(F420_oxidored:NADP oxidoreductase coenzyme F420-dependent); PF03721.16(UDPG_MGDP_dh_N:UDP-glucose/GDP-mannose dehydrogenase family, NAD binding domain); PF02558.18(ApbA:Ketopantoate reductase PanE/ApbA); PF03446.…	GO:0004367(molecular_function:glycerol-3-phosphate dehydrogenase [NAD+] activity); GO:0005975(biological_process:carbohydrate metabolic process); GO:0006650(biological_process:glycerophospholipid metabolic process); GO:0009331(cellular_component:glycerol-3-phosphate dehydrogenase complex); GO:0046168(biological_process:glycerol-3-phosphate catabolic process); GO:0046167(biological_process:glycero…	GO:0005488;GO:0032991;GO:0009987;GO:0003824;GO:0008152	WP_000161742.1(MULTISPECIES: NAD(P)H-dependent glycerol-3-phosphate dehydrogenase [Staphylococcus])	sp|Q2YY82|GPDA_STAAB(Glycerol-3-phosphate dehydrogenase [NAD(P)+] OS=Staphylococcus aureus (strain bovine RF122 / ET3-1) OX=273036 GN=gpsA PE=3 SV=1)	ref_gene
1905BS17_00340	99499	106652	91365	110118	95593	51386	34779.17	35087.74	29868.29	38435.46	34829.77	20008.58	33245.06667	31091.27	0.983374388	-0.024187314	0.915671807	0.977318322	no	down	hup	DNA-binding protein HU	1	367829	368101	+	COG0776(L:Replication, recombination and repair)	COG0776(Bacterial nucleoid DNA-binding protein IHF-alpha)	INFORMATION STORAGE AND PROCESSING	K03530	hupB	DNA-binding protein HU-beta				PF00216.23(Bac_DNA_binding:Bacterial DNA-binding protein); PF18291.3(HU-HIG:HU domain fused to wHTH, Ig, or Glycine-rich motif); PF18175.3(HU-CCDC81_bac_2:CCDC81-like prokaryotic HU domain 2)	GO:0030261(biological_process:chromosome condensation); GO:0005829(cellular_component:cytosol); GO:0003677(molecular_function:DNA binding)	GO:0009987;GO:0110165;GO:0005488	WP_001043863.1(MULTISPECIES: HU family DNA-binding protein [Bacteria])	sp|Q5HFV0|DBH_STAAC(DNA-binding protein HU OS=Staphylococcus aureus (strain COL) OX=93062 GN=hup PE=3 SV=1)	ref_gene
1905BS17_00341	19	11	5	11	6	7	2	1.06	0.49	1.14	0.65	0.8	1.183333333	0.863333333	0.784410462	-0.350319318	0.622612628	1	no	down	-	hypothetical protein	1	368532	369104	+				K00805	hepS	heptaprenyl diphosphate synthase component 1 [EC:2.5.1.30]	map00900(Terpenoid backbone biosynthesis)	Metabolism	Metabolism of terpenoids and polyketides	PF07307.13(HEPPP_synt_1:Heptaprenyl diphosphate synthase (HEPPP synthase) subunit 1)	GO:0009234(biological_process:menaquinone biosynthetic process); GO:0036422(molecular_function:heptaprenyl diphosphate synthase activity)	GO:0009987;GO:0003824;GO:0008152	WP_000450555.1(MULTISPECIES: heptaprenyl diphosphate synthase component 1 [Staphylococcus])		ref_gene
1905BS17_00342	343	208	256	233	206	261	25.91	14.36	17.76	17.28	15.95	21.27	19.34333333	18.16666667	0.99537069	-0.006694189	0.973808688	0.990923077	no	down	menG	Demethylmenaquinone methyltransferase	1	369107	369832	+	COG2226(H:Coenzyme transport and metabolism)	COG2226(Ubiquinone/menaquinone biosynthesis C-methylase UbiE/MenG)	METABOLISM	K03183	ubiE	demethylmenaquinone methyltransferase / 2-methoxy-6-polyprenyl-1,4-benzoquinol methylase [EC:2.1.1.163 2.1.1.201]	map00130(Ubiquinone and other terpenoid-quinone biosynthesis)	Metabolism	Metabolism of cofactors and vitamins	PF01209.20(Ubie_methyltran:ubiE/COQ5 methyltransferase family); PF13649.8(Methyltransf_25:Methyltransferase domain); PF08241.14(Methyltransf_11:Methyltransferase domain); PF13847.8(Methyltransf_31:Methyltransferase domain); PF13489.8(Methyltransf_23:Methyltransferase domain); PF08242.14(Methyltransf_12:Methyltransferase domain); PF01135.21(PCMT:Protein-L-isoaspartate(D-aspartate) O-methyltransfer…	GO:0102027(molecular_function:S-adenosylmethionine:2-demethylquinol-8 methyltransferase activity); GO:0102094(molecular_function:S-adenosylmethionine:2-demethylmenaquinol methyltransferase activity); GO:0043770(molecular_function:demethylmenaquinone methyltransferase activity); GO:0009234(biological_process:menaquinone biosynthetic process); GO:0102955(molecular_function:S-adenosylmethionine:2-de…	GO:0009987;GO:0003824;GO:0008152	WP_000774684.1(MULTISPECIES: demethylmenaquinone methyltransferase [Staphylococcus])	sp|A7X2H6|MENG_STAA1(Demethylmenaquinone methyltransferase OS=Staphylococcus aureus (strain Mu3 / ATCC 700698) OX=418127 GN=menG PE=3 SV=1)	ref_gene
1905BS17_00343	329	244	217	207	163	211	17.43	11.78	10.54	10.75	8.84	12.02	13.25	10.53666667	0.841731635	-0.248567756	0.223866056	0.504351932	no	down	hepT	Heptaprenyl diphosphate synthase component 2	1	369834	370793	+	COG0142(H:Coenzyme transport and metabolism)	COG0142(Geranylgeranyl pyrophosphate synthase)	METABOLISM	K24873	hepT	heptaprenyl diphosphate synthase component 2 [EC:2.5.1.30]	map00900(Terpenoid backbone biosynthesis)	Metabolism	Metabolism of terpenoids and polyketides	PF00348.19(polyprenyl_synt:Polyprenyl synthetase); PF07307.13(HEPPP_synt_1:Heptaprenyl diphosphate synthase (HEPPP synthase) subunit 1)	GO:0004161(molecular_function:dimethylallyltranstransferase activity); GO:0004311(molecular_function:farnesyltranstransferase activity); GO:0016740(molecular_function:transferase activity); GO:0036422(molecular_function:heptaprenyl diphosphate synthase activity); GO:0008299(biological_process:isoprenoid biosynthetic process); GO:0004337(molecular_function:geranyltranstransferase activity)	GO:0009987;GO:0003824;GO:0008152	WP_001096478.1(MULTISPECIES: polyprenyl synthetase family protein [Staphylococcus])	sp|P31114|HEPS2_BACSU(Heptaprenyl diphosphate synthase component 2 OS=Bacillus subtilis (strain 168) OX=224308 GN=hepT PE=1 SV=1)	ref_gene
1905BS17_00344	86	119	128	72	85	70	9.87	12.55	13.53	8.14	10.03	8.71	11.98333333	8.96	0.777395546	-0.363279253	0.149394733	0.391843943	no	down	ndk	Nucleoside diphosphate kinase	1	370885	371334	+	COG0105(F:Nucleotide transport and metabolism)	COG0105(Nucleoside diphosphate kinase)	METABOLISM	K00940	ndk	nucleoside-diphosphate kinase [EC:2.7.4.6]	map00240(Pyrimidine metabolism); map04016(MAPK signaling pathway - plant); map00983(Drug metabolism - other enzymes); map00230(Purine metabolism)	Metabolism;Environmental Information Processing;Metabolism;Metabolism	Nucleotide metabolism;Signal transduction;Xenobiotics biodegradation and metabolism;Nucleotide metabolism	PF00334.21(NDK:Nucleoside diphosphate kinase)	GO:0005737(cellular_component:cytoplasm); GO:0006220(biological_process:pyrimidine nucleotide metabolic process); GO:0006228(biological_process:UTP biosynthetic process); GO:0006163(biological_process:purine nucleotide metabolic process); GO:0006241(biological_process:CTP biosynthetic process); GO:0004550(molecular_function:nucleoside diphosphate kinase activity); GO:0005524(molecular_function:AT…	GO:0110165;GO:0005488;GO:0008152;GO:0003824;GO:0009987	WP_000442477.1(MULTISPECIES: nucleoside-diphosphate kinase [Staphylococcus])	sp|A7X2H3|NDK_STAA1(Nucleoside diphosphate kinase OS=Staphylococcus aureus (strain Mu3 / ATCC 700698) OX=418127 GN=ndk PE=3 SV=1)	ref_gene
1905BS17_00345	0	0	0	2	0	5	0	0	0	1.71	0	4.83	0	2.18	14.54568551	3.862519385	0.117492416	1	no	up	-	hypothetical protein	1	371544	371744	+											GO:0016021(cellular_component:integral component of membrane)	GO:0110165	WP_000789522.1(MULTISPECIES: hypothetical protein [Staphylococcus])		ref_gene
1905BS17_00346	248	246	299	244	252	233	9.94	8.97	10.97	9.58	10.32	10.03	9.96	9.976666667	1.050738803	0.071404083	0.639414757	0.85108309	no	up	aroC	Chorismate synthase	1	372131	373297	+	COG0082(E:Amino acid transport and metabolism)	COG0082(Chorismate synthase)	METABOLISM	K01736	aroC	chorismate synthase [EC:4.2.3.5]	map00400(Phenylalanine, tyrosine and tryptophan biosynthesis)	Metabolism	Amino acid metabolism	PF01264.23(Chorismate_synt:Chorismate synthase)	GO:0009423(biological_process:chorismate biosynthetic process); GO:0008652(biological_process:cellular amino acid biosynthetic process); GO:0004107(molecular_function:chorismate synthase activity); GO:0009073(biological_process:aromatic amino acid family biosynthetic process)	GO:0009987;GO:0003824;GO:0008152	WP_001269940.1(MULTISPECIES: chorismate synthase [Staphylococcus])	sp|Q2YY88|AROC_STAAB(Chorismate synthase OS=Staphylococcus aureus (strain bovine RF122 / ET3-1) OX=273036 GN=aroC PE=3 SV=1)	ref_gene
1905BS17_00347	160	188	175	154	142	132	7.43	7.95	7.44	7	6.74	6.59	7.606666667	6.776666667	0.933346955	-0.099514618	0.583168529	0.822645629	no	down	aroB	3-dehydroquinate synthase	1	373323	374387	+	COG0337(E:Amino acid transport and metabolism)	COG0337(3-dehydroquinate synthetase)	METABOLISM	K01735	aroB	3-dehydroquinate synthase [EC:4.2.3.4]	map00400(Phenylalanine, tyrosine and tryptophan biosynthesis)	Metabolism	Amino acid metabolism	PF01761.22(DHQ_synthase:3-dehydroquinate synthase); PF13685.8(Fe-ADH_2:Iron-containing alcohol dehydrogenase); PF00465.21(Fe-ADH:Iron-containing alcohol dehydrogenase)	GO:0005737(cellular_component:cytoplasm); GO:0008652(biological_process:cellular amino acid biosynthetic process); GO:0009423(biological_process:chorismate biosynthetic process); GO:0000166(molecular_function:nucleotide binding); GO:0003856(molecular_function:3-dehydroquinate synthase activity); GO:0046872(molecular_function:metal ion binding); GO:0009073(biological_process:aromatic amino acid fa…	GO:0110165;GO:0009987;GO:0003824;GO:0008152;GO:0005488	WP_000776330.1(MULTISPECIES: 3-dehydroquinate synthase [Staphylococcus])	sp|Q2YY89|AROB_STAAB(3-dehydroquinate synthase OS=Staphylococcus aureus (strain bovine RF122 / ET3-1) OX=273036 GN=aroB PE=3 SV=1)	ref_gene
1905BS17_00348	2387	2228	2541	2313	2283	2304	88.25	74.9	85.98	83.69	86.22	91.39	83.04333333	87.1	1.102461714	0.140728555	0.097726274	0.300767929	no	up	aroA_2	3-phosphoshikimate 1-carboxyvinyltransferase	1	374397	375695	+	COG0128(E:Amino acid transport and metabolism)	COG0128(5-enolpyruvylshikimate-3-phosphate synthase)	METABOLISM	K00800	aroA	3-phosphoshikimate 1-carboxyvinyltransferase [EC:2.5.1.19]	map00400(Phenylalanine, tyrosine and tryptophan biosynthesis)	Metabolism	Amino acid metabolism	PF00275.22(EPSP_synthase:EPSP synthase (3-phosphoshikimate 1-carboxyvinyltransferase))	GO:0009423(biological_process:chorismate biosynthetic process); GO:0008652(biological_process:cellular amino acid biosynthetic process); GO:0009073(biological_process:aromatic amino acid family biosynthetic process); GO:0005737(cellular_component:cytoplasm); GO:0003866(molecular_function:3-phosphoshikimate 1-carboxyvinyltransferase activity)	GO:0110165;GO:0009987;GO:0003824;GO:0008152	WP_000245912.1(MULTISPECIES: 3-phosphoshikimate 1-carboxyvinyltransferase [Staphylococcus])	sp|Q2YY90|AROA_STAAB(3-phosphoshikimate 1-carboxyvinyltransferase OS=Staphylococcus aureus (strain bovine RF122 / ET3-1) OX=273036 GN=aroA PE=3 SV=1)	ref_gene
1905BS17_00349	1136	1020	1141	1147	1180	1320	43.84	35.8	40.31	43.33	46.53	54.67	39.98333333	48.17666667	1.265616647	0.339840481	0.001621501	0.015142725	no	up	lapB	Lipopolysaccharide assembly protein B	1	375702	376946	+	COG2956(M:Cell wall/membrane/envelope biogenesis)	COG2956(Lipopolysaccharide biosynthesis regulator YciM/LapB, contains six TPR domains and a C-terminal metal-binding domain)	CELLULAR PROCESSES AND SIGNALING							PF14559.8(TPR_19:Tetratricopeptide repeat); PF13414.8(TPR_11:TPR repeat); PF12895.9(ANAPC3:Anaphase-promoting complex, cyclosome, subunit 3); PF13429.8(TPR_15:Tetratricopeptide repeat); PF13424.8(TPR_12:Tetratricopeptide repeat); PF13431.8(TPR_17:Tetratricopeptide repeat)			WP_000389518.1(hypothetical protein [Staphylococcus aureus])	sp|P54389|YPIA_BACSU(TPR repeat-containing protein YpiA OS=Bacillus subtilis (strain 168) OX=224308 GN=ypiA PE=1 SV=1)	ref_gene
1905BS17_00350	24	13	15	21	17	20	2.44	1.21	1.4	2.1	1.77	2.2	1.683333333	2.023333333	1.278737851	0.354720533	0.452430267	1	no	up	-	hypothetical protein	1	376948	377535	+	COG5582(S:Function unknown)	COG5582(Uncharacterized conserved protein YpiB, UPF0302 family)	POORLY CHARACTERIZED							PF08864.12(UPF0302:UPF0302 domain); PF08858.12(IDEAL:IDEAL domain)			EVG59745.1(hypothetical protein T889_00948 [Staphylococcus aureus OCMM6067])	sp|P67760|Y1295_STAAN(UPF0302 protein SA1295 OS=Staphylococcus aureus (strain N315) OX=158879 GN=SA1295 PE=3 SV=1)	ref_gene
1905BS17_00351	17	39	34	32	38	29	1.55	3.25	2.84	2.86	3.55	2.85	2.546666667	3.086666667	1.250219984	0.322181968	0.441124656	0.724553301	no	up	-	hypothetical protein	1	377525	378112	+	COG4347(S:Function unknown)	COG4347(Uncharacterized membrane protein YpjA)	POORLY CHARACTERIZED							PF07187.13(DUF1405:Protein of unknown function (DUF1405))	GO:0016021(cellular_component:integral component of membrane)	GO:0110165	WP_000154692.1(DUF1405 domain-containing protein [Staphylococcus aureus])	sp|P54392|YPJA_BACSU(Uncharacterized protein YpjA OS=Bacillus subtilis (strain 168) OX=224308 GN=ypjA PE=4 SV=1)	ref_gene
1905BS17_00352	32144	39098	35077	36364	33511	23067	2330.47	2589.93	2334.41	2587.86	2489.51	1803.4	2418.27	2293.59	0.994882064	-0.00740258	0.96579706	0.98848481	no	down	-	hypothetical protein	1	378166	378864	+	COG2738(O:Posttranslational modification, protein turnover, chaperones)	COG2738(Zn-dependent membrane protease YugP)	CELLULAR PROCESSES AND SIGNALING	K06973		uncharacterized protein				PF04298.14(Zn_peptidase_2:Putative neutral zinc metallopeptidase)	GO:0016021(cellular_component:integral component of membrane)	GO:0110165	AAW36695.1(conserved hypothetical protein [Staphylococcus aureus subsp. aureus COL])	sp|O05248|YUGP_BACSU(Putative membrane protease YugP OS=Bacillus subtilis (strain 168) OX=224308 GN=yugP PE=4 SV=1)	ref_gene
1905BS17_00353	232	187	237	158	156	158	43.47	32.5	41.15	29.33	30.24	32.45	39.04	30.67333333	0.823564542	-0.280046379	0.091993817	0.29250294	no	down	ypjD	putative protein YpjD	1	379200	379517	+	COG1694(V:Defense mechanisms)	COG1694(NTP pyrophosphatase, house-cleaning of non-canonical NTPs)	CELLULAR PROCESSES AND SIGNALING							PF03819.19(MazG:MazG nucleotide pyrophosphohydrolase domain); PF08761.13(dUTPase_2:dUTPase)	GO:0016787(molecular_function:hydrolase activity)	GO:0003824	EES97563.1(MazG nucleotide pyrophosphohydrolase domain protein [Staphylococcus aureus subsp. aureus TCH130])	sp|P42979|YPJD_BACSU(Uncharacterized protein YpjD OS=Bacillus subtilis (strain 168) OX=224308 GN=ypjD PE=1 SV=1)	ref_gene
1905BS17_00354	393	365	411	327	334	327	15.89	13.43	15.22	12.95	13.8	14.2	14.84666667	13.65	0.966282166	-0.04948356	0.689745572	0.880630906	no	down	bshA	N-acetyl-alpha-D-glucosaminyl L-malate synthase	1	379775	380917	+	COG0438(M:Cell wall/membrane/envelope biogenesis)	COG0438(Glycosyltransferase involved in cell wall bisynthesis)	CELLULAR PROCESSES AND SIGNALING	K00754	bshA	L-malate glycosyltransferase [EC:2.4.1.-]				PF00534.22(Glycos_transf_1:Glycosyl transferases group 1); PF13692.8(Glyco_trans_1_4:Glycosyl transferases group 1); PF13439.8(Glyco_transf_4:Glycosyltransferase Family 4); PF13477.8(Glyco_trans_4_2:Glycosyl transferase 4-like); PF13579.8(Glyco_trans_4_4:Glycosyl transferase 4-like domain); PF13524.8(Glyco_trans_1_2:Glycosyl transferases group 1)	GO:0071793(biological_process:bacillithiol biosynthetic process); GO:0043750(molecular_function:phosphatidylinositol alpha-mannosyltransferase activity)	GO:0009987;GO:0003824;GO:0008152	WP_000690024.1(MULTISPECIES: N-acetyl-alpha-D-glucosaminyl L-malate synthase BshA [Staphylococcus])	sp|Q81ST7|BSHA_BACAN(N-acetyl-alpha-D-glucosaminyl L-malate synthase OS=Bacillus anthracis OX=1392 GN=bshA PE=1 SV=1)	ref_gene
1905BS17_00355	205	200	193	154	133	139	8.26	7.33	7.12	6.07	5.47	6.01	7.57	5.85	0.813605183	-0.297599226	0.074902178	0.257761433	no	down	cca	CCA-adding enzyme	1	380922	382124	+	COG0617(J:Translation, ribosomal structure and biogenesis)	COG0617(tRNA nucleotidyltransferase/poly(A) polymerase)	INFORMATION STORAGE AND PROCESSING	K00974	cca	tRNA nucleotidyltransferase (CCA-adding enzyme) [EC:2.7.7.72 3.1.3.- 3.1.4.-]				PF01743.22(PolyA_pol:Poly A polymerase head domain); PF13735.8(tRNA_NucTran2_2:tRNA nucleotidyltransferase domain 2 putative); PF12627.9(PolyA_pol_RNAbd:Probable RNA and SrmB- binding site of polymerase A)	GO:0052927(molecular_function:CTP:tRNA cytidylyltransferase activity); GO:0000049(molecular_function:tRNA binding); GO:0042245(biological_process:RNA repair); GO:0000287(molecular_function:magnesium ion binding); GO:0052928(molecular_function:CTP:3'-cytidine-tRNA cytidylyltransferase activity); GO:0052929(molecular_function:ATP:3'-cytidine-cytidine-tRNA adenylyltransferase activity); GO:0001680(b…	GO:0005488;GO:0009987;GO:0003824;GO:0008152	WP_000361537.1(MULTISPECIES: CCA tRNA nucleotidyltransferase [Staphylococcus])	sp|Q2YY49|CCA_STAAB(CCA-adding enzyme OS=Staphylococcus aureus (strain bovine RF122 / ET3-1) OX=273036 GN=cca PE=3 SV=1)	ref_gene
1905BS17_00356	303	222	250	197	173	187	15.39	10.27	11.63	9.8	8.98	10.21	12.43	9.663333333	0.82284834	-0.281301544	0.095622021	0.296864076	no	down	birA	Bifunctional ligase/repressor BirA	1	382111	383082	+	COG0340(H:Coenzyme transport and metabolism)	COG0340(Biotin-(acetyl-CoA carboxylase) ligase)	METABOLISM	K03524	birA	BirA family transcriptional regulator, biotin operon repressor / biotin---[acetyl-CoA-carboxylase] ligase [EC:6.3.4.15]	map00780(Biotin metabolism)	Metabolism	Metabolism of cofactors and vitamins	PF03099.21(BPL_LplA_LipB:Biotin/lipoate A/B protein ligase family); PF08279.14(HTH_11:HTH domain); PF16917.7(BPL_LplA_LipB_2:Biotin/lipoate A/B protein ligase family); PF13412.8(HTH_24:Winged helix-turn-helix DNA-binding)	GO:0004077(molecular_function:biotin-[acetyl-CoA-carboxylase] ligase activity); GO:0006355(biological_process:regulation of transcription, DNA-templated); GO:0009305(biological_process:protein biotinylation); GO:0005524(molecular_function:ATP binding); GO:0003677(molecular_function:DNA binding)	GO:0005488;GO:0065007;GO:0009987;GO:0003824;GO:0008152	WP_000049916.1(MULTISPECIES: biotin--[acetyl-CoA-carboxylase] ligase [Staphylococcus])	sp|E0U174|BIRA_BACPZ(Bifunctional ligase/repressor BirA OS=Bacillus subtilis subsp. spizizenii (strain ATCC 23059 / NRRL B-14472 / W23) OX=655816 GN=birA PE=3 SV=1)	ref_gene
1905BS17_00357	836	936	852	822	837	865	13.75	13.96	12.8	13.21	14.03	15.22	13.50333333	14.15333333	1.097679643	0.134457066	0.242987575	0.529905107	no	up	dinG	putative ATP-dependent helicase DinG	1	383106	385799	+	COG1199(L:Replication, recombination and repair)	COG1199(Rad3-related DNA helicase DinG)	INFORMATION STORAGE AND PROCESSING	K03722	dinG	ATP-dependent DNA helicase DinG [EC:3.6.4.12]				PF13307.8(Helicase_C_2:Helicase C-terminal domain); PF00929.26(RNase_T:Exonuclease); PF00270.31(DEAD:DEAD/DEAH box helicase); PF13482.8(RNase_H_2:RNase_H superfamily); PF00271.33(Helicase_C:Helicase conserved C-terminal domain)	GO:0008408(molecular_function:3'-5' exonuclease activity); GO:0016818(molecular_function:hydrolase activity, acting on acid anhydrides, in phosphorus-containing anhydrides); GO:0004386(molecular_function:helicase activity); GO:0003887(molecular_function:DNA-directed DNA polymerase activity); GO:0006260(biological_process:DNA replication); GO:0003677(molecular_function:DNA binding); GO:0005524(mol…	GO:0005488;GO:0140657;GO:0009987;GO:0003824;GO:0008152	WP_000525064.1(ATP-dependent DNA helicase DinG [Staphylococcus aureus])	sp|Q6GGV4|DING_STAAR(3'-5' exonuclease DinG OS=Staphylococcus aureus (strain MRSA252) OX=282458 GN=dinG PE=1 SV=1)	ref_gene
1905BS17_00358	4983	4303	4320	4217	4284	3960	172.95	135.75	137.19	143.2	151.85	147.41	148.63	147.4866667	1.047179323	0.066508516	0.466797095	0.745073791	no	up	asnS	Asparagine--tRNA ligase	1	386121	387413	+	COG0017(J:Translation, ribosomal structure and biogenesis)	COG0017(Aspartyl/asparaginyl-tRNA synthetase)	INFORMATION STORAGE AND PROCESSING	K01893	asnS	asparaginyl-tRNA synthetase [EC:6.1.1.22]	map00970(Aminoacyl-tRNA biosynthesis)	Genetic Information Processing	Translation	PF00152.22(tRNA-synt_2:tRNA synthetases class II (D, K and N)); PF01336.27(tRNA_anti-codon:OB-fold nucleic acid binding domain)	GO:0005737(cellular_component:cytoplasm); GO:0006421(biological_process:asparaginyl-tRNA aminoacylation); GO:0003676(molecular_function:nucleic acid binding); GO:0005524(molecular_function:ATP binding); GO:0004816(molecular_function:asparagine-tRNA ligase activity)	GO:0110165;GO:0009987;GO:0003824;GO:0008152;GO:0005488	WP_000858801.1(asparagine--tRNA ligase [Staphylococcus aureus])	sp|Q2FGY6|SYN_STAA3(Asparagine--tRNA ligase OS=Staphylococcus aureus (strain USA300) OX=367830 GN=asnS PE=3 SV=1)	ref_gene
1905BS17_00359	1863	1620	2006	1510	1500	2378	150.07	119.36	148.43	119.48	123.9	206.8	139.2866667	150.06	1.125203289	0.170185674	0.371562183	0.668924209	no	up	dnaD	DNA replication protein DnaD	1	387742	388428	+	COG3935(L:Replication, recombination and repair)	COG3935(DNA replication protein DnaD)	INFORMATION STORAGE AND PROCESSING	K02086	dnaD	DNA replication protein				PF07261.13(DnaB_2:Replication initiation and membrane attachment)			WP_000362218.1(MULTISPECIES: DnaD domain-containing protein [Staphylococcus])	sp|P39787|DNAD_BACSU(DNA replication protein DnaD OS=Bacillus subtilis (strain 168) OX=224308 GN=dnaD PE=1 SV=1)	ref_gene
1905BS17_00360	1414	1129	1303	992	936	955	120.97	88.41	102.44	83.4	82.15	88.27	103.94	84.60666667	0.857972313	-0.220997003	0.037593426	0.167757946	no	down	nth_1	Endonuclease III	1	388418	389077	+	COG0177(L:Replication, recombination and repair)	COG0177(Endonuclease III)	INFORMATION STORAGE AND PROCESSING	K10773		endonuclease III [EC:4.2.99.18]	map03410(Base excision repair)	Genetic Information Processing	Replication and repair	PF00730.27(HhH-GPD:HhH-GPD superfamily base excision DNA repair protein); PF00633.25(HHH:Helix-hairpin-helix motif); PF10576.11(EndIII_4Fe-2S:Iron-sulfur binding domain of endonuclease III)	GO:0006284(biological_process:base-excision repair); GO:0051539(molecular_function:4 iron, 4 sulfur cluster binding); GO:0140078(molecular_function:class I DNA-(apurinic or apyrimidinic site) endonuclease activity); GO:0004519(molecular_function:endonuclease activity); GO:0019104(molecular_function:DNA N-glycosylase activity); GO:0003677(molecular_function:DNA binding); GO:0046872(molecular_funct…	GO:0005488;GO:0009987;GO:0003824;GO:0008152;GO:0050896	WP_000253769.1(MULTISPECIES: endonuclease III [Staphylococcus])	sp|P39788|END3_BACSU(Endonuclease III OS=Bacillus subtilis (strain 168) OX=224308 GN=nth PE=3 SV=1)	ref_gene
1905BS17_00361	110	245	253	205	165	225	21.09	43.58	44.95	38.94	32.73	47.3	36.54	39.65666667	1.112543874	0.153862231	0.615562184	0.840095473	no	up	-	hypothetical protein	1	389082	389423	+													WP_000182018.1(MULTISPECIES: hypothetical protein [Staphylococcus])		ref_gene
1905BS17_00362	32054	26991	29187	28405	28661	28209	655.35	500.61	545.35	567.52	597.72	617.33	567.1033333	594.19	1.105808558	0.145101643	0.073734006	0.256731563	no	up	ponA	Penicillin-binding protein 1A/1B	1	392123	389940	-	COG0744(M:Cell wall/membrane/envelope biogenesis)	COG0744(Penicillin-binding protein 1B/1F, peptidoglycan transglycosylase/transpeptidase)	CELLULAR PROCESSES AND SIGNALING	K05366	mrcA	penicillin-binding protein 1A [EC:2.4.1.129 3.4.16.4]	map00550(Peptidoglycan biosynthesis); map01501(beta-Lactam resistance)	Metabolism;Human Diseases	Glycan biosynthesis and metabolism;Drug resistance: antimicrobial	PF00912.24(Transgly:Transglycosylase); PF00905.24(Transpeptidase:Penicillin binding protein transpeptidase domain)	GO:0008955(molecular_function:peptidoglycan glycosyltransferase activity); GO:0016021(cellular_component:integral component of membrane); GO:0008658(molecular_function:penicillin binding); GO:0009002(molecular_function:serine-type D-Ala-D-Ala carboxypeptidase activity)	GO:0005488;GO:0110165;GO:0003824	WP_000138347.1(MULTISPECIES: penicillin-binding protein [Staphylococcus])	sp|P39793|PBPA_BACSU(Penicillin-binding protein 1A/1B OS=Bacillus subtilis (strain 168) OX=224308 GN=ponA PE=1 SV=1)	ref_gene
1905BS17_00363	3406	3042	2817	2759	2845	2243	246.51	201.15	187.14	196	210.98	175.05	211.6	194.01	0.967439719	-0.047756325	0.704737708	0.884304818	no	down	recU	Holliday junction resolvase RecU	1	392746	392120	-	COG3331(R:General function prediction only)	COG3331(Penicillin-binding protein-related factor A, putative recombinase)	POORLY CHARACTERIZED	K03700	recU	recombination protein U				PF03838.16(RecU:Recombination protein U)	GO:0006310(biological_process:DNA recombination); GO:0005737(cellular_component:cytoplasm); GO:0006281(biological_process:DNA repair); GO:0000287(molecular_function:magnesium ion binding); GO:0003676(molecular_function:nucleic acid binding); GO:0007059(biological_process:chromosome segregation); GO:0008821(molecular_function:crossover junction endodeoxyribonuclease activity)	GO:0005488;GO:0110165;GO:0009987;GO:0003824;GO:0008152;GO:0050896	WP_078062657.1(Holliday junction resolvase RecU [Staphylococcus aureus])	sp|Q2YY57|RECU_STAAB(Holliday junction resolvase RecU OS=Staphylococcus aureus (strain bovine RF122 / ET3-1) OX=273036 GN=recU PE=3 SV=1)	ref_gene
1905BS17_00364	5219	5119	6499	6899	7666	10526	973.6	885.73	1123.3	1275.06	1479.36	2151.84	994.21	1635.42	1.706728798	0.77123383	1.07E-05	0.00027955	no	up	-	hypothetical protein	1	393235	393636	+										PF08807.12(DUF1798:Bacterial domain of unknown function (DUF1798))			EVG59731.1(hypothetical protein T889_00934 [Staphylococcus aureus OCMM6067])		ref_gene
1905BS17_00365	7758	7835	7504	7319	6637	5828	836.87	775.97	745.27	777.32	735.87	681.38	786.0366667	731.5233333	0.977322699	-0.033093095	0.757084612	0.914888103	no	down	-	hypothetical protein	1	393629	394192	+	COG4474(X:Mobilome: prophages, transposons)	COG4474(Uncharacterized SPBc2 prophage-derived protein YoqJ)	CELLULAR PROCESSES AND SIGNALING							PF06908.13(YpsA:YspA SLOG family)			WP_000241301.1(MULTISPECIES: DUF1273 domain-containing protein [Staphylococcus])	sp|Q7A5L0|Y1280_STAAN(UPF0398 protein SA1280 OS=Staphylococcus aureus (strain N315) OX=158879 GN=SA1280 PE=3 SV=1)	ref_gene
1905BS17_00366	4114	4144	3800	3833	3640	3746	695.77	648.69	594.67	641.43	636	692.63	646.3766667	656.6866667	1.062257137	0.087133037	0.333499647	0.635707968	no	up	gpsB	Cell cycle protein GpsB	1	394206	394550	+	COG3599(D:Cell cycle control, cell division, chromosome partitioning)	COG3599(Cell division septum initiation protein DivIVA, interacts with FtsZ and MinD)	CELLULAR PROCESSES AND SIGNALING							PF05103.15(DivIVA:DivIVA protein); PF06156.15(YabA:Initiation control protein YabA); PF15908.7(HMMR_C:Hyaluronan mediated motility receptor C-terminal); PF10211.11(Ax_dynein_light:Axonemal dynein light chain)	GO:0005737(cellular_component:cytoplasm); GO:0008360(biological_process:regulation of cell shape); GO:0051301(biological_process:cell division); GO:0007049(biological_process:cell cycle)	GO:0009987;GO:0065007;GO:0110165	WP_001286321.1(cell division regulator GpsB [Staphylococcus aureus])	sp|A7X2D9|GPSB_STAA1(Cell cycle protein GpsB OS=Staphylococcus aureus (strain Mu3 / ATCC 700698) OX=418127 GN=gpsB PE=3 SV=1)	ref_gene
1905BS17_00367	57295	54431	54244	48911	44253	35706	47735.9	43734.24	42904.26	41135.55	38767.55	33976.38	44791.46667	37959.82667	0.886243156	-0.174225514	0.15604068	0.402438991	no	down	-	hypothetical protein	1	394651	394767	+													ABX29392.1(hypothetical protein USA300HOU_1382 [Staphylococcus aureus subsp. aureus USA300_TCH1516])		ref_gene
1905BS17_00368	100	93	94	85	54	64	4.26	3.61	3.67	3.55	2.35	2.93	3.846666667	2.943333333	0.807657732	-0.308184055	0.218287337	0.497592	no	down	rlmL	Ribosomal RNA large subunit methyltransferase L	1	395202	396347	+	COG0116(J:Translation, ribosomal structure and biogenesis)	COG0116(23S rRNA G2445 N2-methylase RlmL)	INFORMATION STORAGE AND PROCESSING	K07444	ypsC	putative N6-adenine-specific DNA methylase [EC:2.1.1.-]				PF01170.20(UPF0020:Putative RNA methylase family UPF0020); PF02926.19(THUMP:THUMP domain); PF13847.8(Methyltransf_31:Methyltransferase domain); PF13649.8(Methyltransf_25:Methyltransferase domain)	GO:0008990(molecular_function:rRNA (guanine-N2-)-methyltransferase activity); GO:0070043(molecular_function:rRNA (guanine-N7-)-methyltransferase activity); GO:0003723(molecular_function:RNA binding); GO:0008168(molecular_function:methyltransferase activity); GO:0052915(molecular_function:23S rRNA (guanine(2445)-N(2))-methyltransferase activity); GO:0032259(biological_process:methylation)	GO:0005488;GO:0008152;GO:0003824	WP_000487150.1(MULTISPECIES: class I SAM-dependent RNA methyltransferase [Staphylococcus])	sp|P50840|YPSC_BACSU(Putative RNA methyltransferase YpsC OS=Bacillus subtilis (strain 168) OX=224308 GN=ypsC PE=1 SV=1)	ref_gene
1905BS17_00369	11	33	17	17	18	24	1.93	5.37	2.76	2.95	3.27	4.61	3.353333333	3.61	1.095967137	0.132204539	0.805478554	1	no	up	-	hypothetical protein	1	396431	396763	+										PF16230.7(DUF4889:Domain of unknown function (DUF4889))	GO:0016021(cellular_component:integral component of membrane)	GO:0110165	WP_000516799.1(MULTISPECIES: DUF4889 domain-containing protein [Staphylococcus])		ref_gene
1905BS17_00370	56	28	48	27	29	42	1.88	0.86	1.48	0.89	1	1.51	1.406666667	1.133333333	0.853783778	-0.228057344	0.551285562	0.806555504	no	down	-	hypothetical protein	1	398309	396972	-	COG3182(S:Function unknown)	COG3182(PepSY-associated TM region)	POORLY CHARACTERIZED							PF03929.18(PepSY_TM:PepSY-associated TM region)	GO:0016021(cellular_component:integral component of membrane)	GO:0110165	WP_000798998.1(MULTISPECIES: PepSY domain-containing protein [Staphylococcus])		ref_gene
1905BS17_00371	2320	2165	2321	2168	2180	2287	29.25	24.74	26.73	26.69	28.02	30.83	26.90666667	28.51333333	1.114622043	0.156554589	0.060600626	0.227842613	no	up	der_2	GTPase Der	1	398613	402053	+	COG1159(J:Translation, ribosomal structure and biogenesis)	COG1159(GTPase Era, involved in 16S rRNA processing)	INFORMATION STORAGE AND PROCESSING							PF00350.25(Dynamin_N:Dynamin family); PF01926.25(MMR_HSR1:50S ribosome-binding GTPase); PF02421.20(FeoB_N:Ferrous iron transport protein B); PF03193.18(RsgA_GTPase:RsgA GTPase); PF00009.29(GTP_EFTU:Elongation factor Tu GTP binding domain)	GO:0003924(molecular_function:GTPase activity); GO:0000166(molecular_function:nucleotide binding)	GO:0003824;GO:0005488	WP_000608498.1(MULTISPECIES: dynamin family protein [Staphylococcus])	sp|P54159|YPBR_BACSU(Uncharacterized protein YpbR OS=Bacillus subtilis (strain 168) OX=224308 GN=ypbR PE=4 SV=1)	ref_gene
1905BS17_00372	1842	1647	1843	1639	1603	1977	109.07	88.94	100.06	95.15	97.14	125.99	99.35666667	106.0933333	1.120177687	0.163727597	0.171126437	0.426047857	no	up	ypcP	5'-3' exonuclease	1	402073	402951	+	COG0258(L:Replication, recombination and repair)	COG0258(5'-3' exonuclease Xni/ExoIX (flap endonuclease))	INFORMATION STORAGE AND PROCESSING	K23786	exoA	5'-3' exonuclease [EC:3.1.11.-]				PF02739.18(5_3_exonuc_N:5'-3' exonuclease, N-terminal resolvase-like domain); PF01367.22(5_3_exonuc:5'-3' exonuclease, C-terminal SAM fold)	GO:0003887(molecular_function:DNA-directed DNA polymerase activity); GO:0004527(molecular_function:exonuclease activity); GO:0017108(molecular_function:5'-flap endonuclease activity); GO:0033567(biological_process:DNA replication, Okazaki fragment processing); GO:0003677(molecular_function:DNA binding)	GO:0005488;GO:0009987;GO:0008152;GO:0003824	WP_001133012.1(MULTISPECIES: 5'-3' exonuclease [Staphylococcus])	sp|P54161|EX53_BACSU(5'-3' exonuclease OS=Bacillus subtilis (strain 168) OX=224308 GN=ypcP PE=1 SV=1)	ref_gene
1905BS17_00373	135	136	141	201	155	188	5.34	4.89	5.11	7.78	6.26	7.98	5.113333333	7.34	1.508064564	0.592698195	0.00116864	0.011767694	no	up	ald1	Alanine dehydrogenase 1	1	403426	404544	+	COG0686(E:Amino acid transport and metabolism)	COG0686(Alanine dehydrogenase (includes sporulation protein SpoVN))	METABOLISM	K00259	ald	alanine dehydrogenase [EC:1.4.1.1]	map00250(Alanine, aspartate and glutamate metabolism); map00430(Taurine and hypotaurine metabolism)	Metabolism;Metabolism	Amino acid metabolism;Metabolism of other amino acids	PF01262.23(AlaDh_PNT_C:Alanine dehydrogenase/PNT, C-terminal domain); PF05222.17(AlaDh_PNT_N:Alanine dehydrogenase/PNT, N-terminal domain); PF02826.21(2-Hacid_dh_C:D-isomer specific 2-hydroxyacid dehydrogenase, NAD binding domain); PF02882.21(THF_DHG_CYH_C:Tetrahydrofolate dehydrogenase/cyclohydrolase, NAD(P)-binding domain); PF01488.22(Shikimate_DH:Shikimate / quinate 5-dehydrogenase); PF13241.8…	GO:0000286(molecular_function:alanine dehydrogenase activity); GO:0046872(molecular_function:metal ion binding); GO:0042853(biological_process:L-alanine catabolic process); GO:0000166(molecular_function:nucleotide binding)	GO:0005488;GO:0009987;GO:0003824;GO:0008152	WP_000959419.1(MULTISPECIES: alanine dehydrogenase [Staphylococcus])	sp|Q6GGW9|DHA1_STAAR(Alanine dehydrogenase 1 OS=Staphylococcus aureus (strain MRSA252) OX=282458 GN=ald1 PE=3 SV=1)	ref_gene
1905BS17_00374	781	695	740	943	802	861	37.54	30.42	32.58	44.39	39.41	44.47	33.51333333	42.75666667	1.344232213	0.426782382	9.26E-05	0.001600387	no	up	tdcB	L-threonine dehydratase catabolic TdcB	1	404639	405679	+	COG1171(E:Amino acid transport and metabolism)	COG1171(Threonine deaminase)	METABOLISM	K01754	ilvA	threonine dehydratase [EC:4.3.1.19]	map00260(Glycine, serine and threonine metabolism); map00290(Valine, leucine and isoleucine biosynthesis)	Metabolism;Metabolism	Amino acid metabolism;Amino acid metabolism	PF00291.27(PALP:Pyridoxal-phosphate dependent enzyme)	GO:0006567(biological_process:threonine catabolic process); GO:0006565(biological_process:L-serine catabolic process); GO:0000166(molecular_function:nucleotide binding); GO:0030170(molecular_function:pyridoxal phosphate binding); GO:0070689(biological_process:L-threonine catabolic process to propionate); GO:0004794(molecular_function:L-threonine ammonia-lyase activity); GO:0003941(molecular_funct…	GO:0005488;GO:0009987;GO:0003824;GO:0008152	WP_000210828.1(MULTISPECIES: bifunctional threonine ammonia-lyase/L-serine ammonia-lyase TdcB [Staphylococcus])	sp|Q2FH01|TDCB_STAA3(L-threonine dehydratase catabolic TdcB OS=Staphylococcus aureus (strain USA300) OX=367830 GN=tdcB PE=3 SV=1)	ref_gene
1905BS17_00375	1561	1303	1408	1506	1365	1633	55.06	41.78	45.44	51.97	49.17	61.78	47.42666667	54.30666667	1.206573405	0.270915689	0.017410842	0.096931515	no	up	steT	Serine/threonine exchanger SteT	1	405710	407032	+	COG0531(E:Amino acid transport and metabolism)	COG0531(Serine transporter YbeC, amino acid:H+ symporter family)	METABOLISM	K03294		basic amino acid/polyamine antiporter, APA family				PF13520.8(AA_permease_2:Amino acid permease); PF00324.23(AA_permease:Amino acid permease); PF13906.8(AA_permease_C:C-terminus of AA_permease)	GO:0022857(molecular_function:transmembrane transporter activity); GO:0016021(cellular_component:integral component of membrane); GO:0015179(molecular_function:L-amino acid transmembrane transporter activity)	GO:0005215;GO:0110165	WP_000064778.1(MULTISPECIES: amino acid permease [Staphylococcus])	sp|O34739|STET_BACSU(Serine/threonine exchanger SteT OS=Bacillus subtilis (strain 168) OX=224308 GN=steT PE=1 SV=1)	ref_gene
1905BS17_00376	584	619	667	754	665	616	17.21	16.57	17.97	21.73	20	19.45	17.25	20.39333333	1.242059728	0.312734552	0.013692548	0.080283394	no	up	norB_1	Quinolone resistance protein NorB	1	407188	408579	+	COG0477(G:Carbohydrate transport and metabolism); COG0477(E:Amino acid transport and metabolism); COG0477(P:Inorganic ion transport and metabolism); COG0477(R:General function prediction only)	COG0477(MFS family permease, includes anhydromuropeptide permease AmpG); COG0477(MFS family permease, includes anhydromuropeptide permease AmpG); COG0477(MFS family permease, includes anhydromuropeptide permease AmpG); COG0477(MFS family permease, includes anhydromuropeptide permease AmpG)	METABOLISM;METABOLISM;METABOLISM;POORLY CHARACTERIZED	K08170	norB	MFS transporter, DHA2 family, multidrug resistance protein				PF07690.18(MFS_1:Major Facilitator Superfamily)	GO:0022857(molecular_function:transmembrane transporter activity); GO:0016021(cellular_component:integral component of membrane); GO:0005886(cellular_component:plasma membrane)	GO:0005215;GO:0110165	WP_000414687.1(MULTISPECIES: multidrug efflux MFS transporter NorB [Staphylococcus])	sp|A7X2C6|NORB_STAA1(Quinolone resistance protein NorB OS=Staphylococcus aureus (strain Mu3 / ATCC 700698) OX=418127 GN=norB PE=3 SV=1)	ref_gene
1905BS17_00377	1312	1172	1293	1153	1006	1071	3.93	3.18	3.54	3.37	3.07	3.43	3.55	3.29	0.9776864	-0.032556311	0.742693095	0.910575547	no	down	ebh_1	Extracellular matrix-binding protein ebh	1	408977	422908	+	COG0419(L:Replication, recombination and repair)	COG0419(DNA repair exonuclease SbcCD ATPase subunit)	INFORMATION STORAGE AND PROCESSING							PF07554.15(FIVAR:FIVAR domain); PF01468.19(GA:GA module); PF18938.2(aRib:Atypical Rib domain); PF04650.19(YSIRK_signal:YSIRK type signal peptide); PF08428.12(Rib:Rib domain)			AII55896.1(large surface anchored protein [Staphylococcus aureus subsp. aureus SA268])	sp|A6QGY5|EBHB_STAAE(Extracellular matrix-binding protein EbhB OS=Staphylococcus aureus (strain Newman) OX=426430 GN=ebhB PE=3 SV=1)	ref_gene
1905BS17_00378	1682	1529	1622	1362	1257	1397.99	5.57	4.58	4.9	4.4	4.24	4.95	5.016666667	4.53	0.950329003	-0.073501036	0.432129532	0.718458001	no	down	ebhA	Extracellular matrix-binding protein EbhA	1	422978	435637	+	COG0419(L:Replication, recombination and repair)	COG0419(DNA repair exonuclease SbcCD ATPase subunit)	INFORMATION STORAGE AND PROCESSING							PF07554.15(FIVAR:FIVAR domain); PF01468.19(GA:GA module)			AII55896.1(large surface anchored protein [Staphylococcus aureus subsp. aureus SA268])	sp|A6U1Q5|EBH_STAA2(Extracellular matrix-binding protein ebh OS=Staphylococcus aureus (strain JH1) OX=359787 GN=ebh PE=3 SV=1)	ref_gene
1905BS17_00379	1073	1021	1074	980	921	1056.01	9.24	7.96	8.44	8.24	8.08	9.72	8.546666667	8.68	1.06700501	0.09356695	0.365417269	0.662211577	no	up	ebh_2	Extracellular matrix-binding protein ebh	1	435824	440620	+	COG0419(L:Replication, recombination and repair)	COG0419(DNA repair exonuclease SbcCD ATPase subunit)	INFORMATION STORAGE AND PROCESSING							PF07564.13(DUF1542:Domain of Unknown Function (DUF1542)); PF07554.15(FIVAR:FIVAR domain); PF01468.19(GA:GA module)			GBX33633.1(extracellular matrix binding protein [Staphylococcus aureus])	sp|Q2FH04|EBH_STAA3(Extracellular matrix-binding protein ebh OS=Staphylococcus aureus (strain USA300) OX=367830 GN=ebh PE=3 SV=1)	ref_gene
1905BS17_00380	19	14	30	20	19	26	3.54	2.42	5.19	3.7	3.67	5.32	3.716666667	4.23	1.18348812	0.243045224	0.600312611	1	no	up	rnhA	14.7 kDa ribonuclease H-like protein	1	441080	440679	-	COG0328(L:Replication, recombination and repair)	COG0328(Ribonuclease HI)	INFORMATION STORAGE AND PROCESSING	K03469	rnhA	ribonuclease HI [EC:3.1.26.4]	map03030(DNA replication)	Genetic Information Processing	Replication and repair	PF13456.8(RVT_3:Reverse transcriptase-like); PF00075.26(RNase_H:RNase H)	GO:0003964(molecular_function:RNA-directed DNA polymerase activity); GO:0004523(molecular_function:RNA-DNA hybrid ribonuclease activity); GO:0003676(molecular_function:nucleic acid binding)	GO:0005488;GO:0003824	WP_001062933.1(MULTISPECIES: ribonuclease HI family protein [Staphylococcus])	sp|P36921|EBSB_ENTFA(Putative hydrolase EbsB OS=Enterococcus faecalis (strain ATCC 700802 / V583) OX=226185 GN=ebsB PE=3 SV=2)	ref_gene
1905BS17_00381	51	44	52	39	46	35	4.02	3.17	3.77	3.02	3.72	2.98	3.653333333	3.24	0.933594789	-0.099131586	0.741772387	0.910410625	no	down	-	hypothetical protein	1	442026	441322	-	COG1738(J:Translation, ribosomal structure and biogenesis)	COG1738(Queuosine precursor transporter YhhQ, DUF165 family)	INFORMATION STORAGE AND PROCESSING	K09125	yhhQ	queuosine precursor transporter				PF02592.17(Vut_1:Putative vitamin uptake transporter)	GO:0022857(molecular_function:transmembrane transporter activity); GO:0005887(cellular_component:integral component of plasma membrane); GO:1990397(biological_process:queuosine salvage)	GO:0008152;GO:0110165;GO:0005215;GO:0009987	WP_000282171.1(MULTISPECIES: queuosine precursor transporter [Staphylococcus])	sp|P54163|QPTR_BACSU(Probable queuosine precursor transporter OS=Bacillus subtilis (strain 168) OX=224308 GN=ypdP PE=3 SV=1)	ref_gene
1905BS17_00382	1037	900	1065	1021	1083	1214	121.36	96.82	114.84	117.73	130.37	154.19	111.0066667	134.0966667	1.265298442	0.339477709	0.004274656	0.032459355	no	up	-	hypothetical protein	1	442477	442728	+	COG1413(R:General function prediction only)	COG1413(HEAT repeat)	POORLY CHARACTERIZED							PF08712.13(Nfu_N:Scaffold protein Nfu/NifU N terminal)	GO:0016829(molecular_function:lyase activity)	GO:0003824	WP_001165814.1(MULTISPECIES: NifU N-terminal domain-containing protein [Staphylococcus])	sp|Q49XP0|CVFC_STAS1(Conserved virulence factor C OS=Staphylococcus saprophyticus subsp. saprophyticus (strain ATCC 15305 / DSM 20229 / NCIMB 8711 / NCTC 7292 / S-41) OX=342451 GN=cvfC PE=3 SV=1)	ref_gene
1905BS17_00383	1485	1308	1418	1405	1414	1238	63.34	50.77	55.38	58.68	61.64	56.7	56.49666667	59.00666667	1.101421605	0.139366813	0.159345486	0.407783586	no	up	-	hypothetical protein	1	442766	443890	+	COG1413(R:General function prediction only)	COG1413(HEAT repeat)	POORLY CHARACTERIZED							PF13769.8(Virulence_fact:Virulence factor); PF08712.13(Nfu_N:Scaffold protein Nfu/NifU N terminal); PF13646.8(HEAT_2:HEAT repeats); PF02985.24(HEAT:HEAT repeat); PF12717.9(Cnd1:non-SMC mitotic condensation complex subunit 1)			WP_000404626.1(virulence factor [Staphylococcus aureus])	sp|Q99U59|CVFC_STAAN(Conserved virulence factor C OS=Staphylococcus aureus (strain N315) OX=158879 GN=cvfC PE=3 SV=1)	ref_gene
1905BS17_00384	335	315	353	363	346	277	52.79	45.87	51.42	56.54	56.27	47.64	50.02666667	53.48333333	1.122964336	0.16731211	0.263945244	0.557107712	no	up	-	hypothetical protein	1	443906	444343	+										PF06491.13(Disulph_isomer:Disulphide isomerase)			WP_000995285.1(MULTISPECIES: BrxA/BrxB family bacilliredoxin [Bacteria])	sp|Q7A5M6|Y1261_STAAN(UPF0403 protein SA1261 OS=Staphylococcus aureus (strain N315) OX=158879 GN=SA1261 PE=1 SV=1)	ref_gene
1905BS17_00385	4428	3588	3804	2945	2661	2578	187.72	138.4	147.65	122.24	115.29	117.35	157.9233333	118.2933333	0.791983339	-0.336458014	0.001270232	0.012572039	no	down	thyA	Thymidylate synthase	1	444767	445723	+	COG0207(F:Nucleotide transport and metabolism)	COG0207(Thymidylate synthase)	METABOLISM	K00560	thyA	thymidylate synthase [EC:2.1.1.45]	map00240(Pyrimidine metabolism); map01523(Antifolate resistance); map00670(One carbon pool by folate)	Metabolism;Human Diseases;Metabolism	Nucleotide metabolism;Drug resistance: antineoplastic;Metabolism of cofactors and vitamins	PF00303.21(Thymidylat_synt:Thymidylate synthase)	GO:0005737(cellular_component:cytoplasm); GO:0006235(biological_process:dTTP biosynthetic process); GO:0006231(biological_process:dTMP biosynthetic process); GO:0005829(cellular_component:cytosol); GO:0004799(molecular_function:thymidylate synthase activity); GO:0032259(biological_process:methylation)	GO:0110165;GO:0009987;GO:0003824;GO:0008152	WP_000934885.1(MULTISPECIES: thymidylate synthase [Staphylococcus])	sp|Q2FH11|TYSY_STAA3(Thymidylate synthase OS=Staphylococcus aureus (strain USA300) OX=367830 GN=thyA PE=3 SV=1)	ref_gene
1905BS17_00386	6860	4191	5269	3933	3842	5368	905.27	509.44	641.46	512.03	522.2	770.42	685.39	601.55	0.925360454	-0.111912649	0.553035295	0.807573813	no	down	folA	Dihydrofolate reductase	1	445923	446402	+	COG0262(H:Coenzyme transport and metabolism)	COG0262(Dihydrofolate reductase)	METABOLISM	K00287	folA	dihydrofolate reductase [EC:1.5.1.3]	map01523(Antifolate resistance); map00670(One carbon pool by folate); map00790(Folate biosynthesis)	Human Diseases;Metabolism;Metabolism	Drug resistance: antineoplastic;Metabolism of cofactors and vitamins;Metabolism of cofactors and vitamins	PF00186.21(DHFR_1:Dihydrofolate reductase)	GO:0050661(molecular_function:NADP binding); GO:0006545(biological_process:glycine biosynthetic process); GO:0005829(cellular_component:cytosol); GO:0046654(biological_process:tetrahydrofolate biosynthetic process); GO:0046452(biological_process:dihydrofolate metabolic process); GO:0004146(molecular_function:dihydrofolate reductase activity); GO:0046655(biological_process:folic acid metabolic pro…	GO:0009987;GO:0003824;GO:0008152;GO:0110165;GO:0005488	WP_000175746.1(MULTISPECIES: dihydrofolate reductase [Bacteria])	sp|Q5HFZ7|DYR_STAAC(Dihydrofolate reductase OS=Staphylococcus aureus (strain COL) OX=93062 GN=folA PE=3 SV=3)	ref_gene
1905BS17_00387	1460	1295	1303	1184	1068	1220	82.21	66.48	67.26	65.35	61.53	73.91	71.98333333	66.93	0.97829228	-0.031662538	0.763296611	0.917212179	no	down	-	DegV domain-containing protein	1	446417	447256	+	COG1307(I:Lipid transport and metabolism)	COG1307(Fatty acid-binding protein DegV (function unknown))	METABOLISM	K25232	fakB	fatty acid kinase fatty acid binding subunit				PF02645.18(DegV:Uncharacterised protein, DegV family COG1307); PF13684.8(Dak1_2:Dihydroxyacetone kinase family)	GO:0016301(molecular_function:kinase activity); GO:0008289(molecular_function:lipid binding)	GO:0003824;GO:0005488	WP_000166052.1(MULTISPECIES: fatty acid kinase binding subunit FakB2 [Staphylococcus])	sp|Q8NWR0|Y1315_STAAW(DegV domain-containing protein MW1315 OS=Staphylococcus aureus (strain MW2) OX=196620 GN=MW1315 PE=1 SV=1)	ref_gene
1905BS17_00388	11094	7951	9138	7301	7953	9403	1298.34	855.38	985.36	841.89	957.4	1194.25	1046.36	997.8466667	1.003517977	0.005066462	0.972156817	0.990670433	no	up	msrA2	Peptide methionine sulfoxide reductase MsrA 2	1	447346	447879	+	COG0225(O:Posttranslational modification, protein turnover, chaperones)	COG0225(Peptide methionine sulfoxide reductase MsrA)	CELLULAR PROCESSES AND SIGNALING	K07304	msrA	peptide-methionine (S)-S-oxide reductase [EC:1.8.4.11]				PF01625.23(PMSR:Peptide methionine sulfoxide reductase)	GO:0005737(cellular_component:cytoplasm); GO:0008113(molecular_function:peptide-methionine (S)-S-oxide reductase activity); GO:0033744(molecular_function:L-methionine:thioredoxin-disulfide S-oxidoreductase activity); GO:0006464(biological_process:cellular protein modification process); GO:0036456(molecular_function:L-methionine-(S)-S-oxide reductase activity); GO:0034599(biological_process:cellul…	GO:0110165;GO:0009987;GO:0003824;GO:0008152;GO:0050896	WP_086095168.1(peptide-methionine (S)-S-oxide reductase MsrA [Staphylococcus aureus])	sp|P0A086|MSRA2_STAA8(Peptide methionine sulfoxide reductase MsrA 2 OS=Staphylococcus aureus (strain NCTC 8325 / PS 47) OX=93061 GN=msrA2 PE=1 SV=1)	ref_gene
1905BS17_00389	3082	2519	2966	2570	2516	2593	512.88	387.87	456.62	423.1	432.47	471.58	452.4566667	442.3833333	1.026049301	0.037100053	0.695487574	0.881807108	no	up	msrB	Peptide methionine sulfoxide reductase MsrB	1	447872	448300	+	COG0229(O:Posttranslational modification, protein turnover, chaperones)	COG0229(Peptide methionine sulfoxide reductase MsrB)	CELLULAR PROCESSES AND SIGNALING	K07305	msrB	peptide-methionine (R)-S-oxide reductase [EC:1.8.4.12]				PF01641.20(SelR:SelR domain)	GO:0033743(molecular_function:peptide-methionine (R)-S-oxide reductase activity); GO:0005737(cellular_component:cytoplasm); GO:0008113(molecular_function:peptide-methionine (S)-S-oxide reductase activity); GO:0033744(molecular_function:L-methionine:thioredoxin-disulfide S-oxidoreductase activity); GO:0006464(biological_process:cellular protein modification process); GO:0006979(biological_process:…	GO:0110165;GO:0009987;GO:0003824;GO:0008152;GO:0050896	QNV83023.1(peptide-methionine (S)-S-oxide reductase MsrA [Staphylococcus aureus])	sp|Q2FH15|MSRB_STAA3(Peptide methionine sulfoxide reductase MsrB OS=Staphylococcus aureus (strain USA300) OX=367830 GN=msrB PE=3 SV=1)	ref_gene
1905BS17_00390	5762	4485	4958	4362	4389	4317	719.09	515.07	570.49	536.73	563.81	585.34	601.55	561.96	0.984017639	-0.023243918	0.819190166	0.93406138	no	down	crr	PTS system glucose-specific EIIA component	1	448312	448812	+	COG2190(G:Carbohydrate transport and metabolism)	COG2190(Phosphotransferase system IIA component)	METABOLISM	K02777	crr	sugar PTS system EIIA component [EC:2.7.1.-]	map02026(Biofilm formation - Escherichia coli); map00520(Amino sugar and nucleotide sugar metabolism); map00010(Glycolysis / Gluconeogenesis); map00500(Starch and sucrose metabolism); map02060(Phosphotransferase system (PTS)); map05111(Biofilm formation - Vibrio cholerae)	Cellular Processes;Metabolism;Metabolism;Metabolism;Environmental Information Processing;Cellular Processes	Cellular community - prokaryotes;Carbohydrate metabolism;Carbohydrate metabolism;Carbohydrate metabolism;Membrane transport;Cellular community - prokaryotes	PF00358.22(PTS_EIIA_1:phosphoenolpyruvate-dependent sugar phosphotransferase system, EIIA 1)	GO:0005737(cellular_component:cytoplasm); GO:0016301(molecular_function:kinase activity); GO:0008982(molecular_function:protein-N(PI)-phosphohistidine-sugar phosphotransferase activity); GO:0103111(molecular_function:D-glucosamine PTS permease activity); GO:0009401(biological_process:phosphoenolpyruvate-dependent sugar phosphotransferase system); GO:0046872(molecular_function:metal ion binding)	GO:0005488;GO:0005215;GO:0003824;GO:0051179;GO:0110165	AGU61499.1(PTS system, glucose-specific IIA component [Staphylococcus aureus subsp. aureus CN1])	sp|Q6GGY5|PTGA_STAAR(PTS system glucose-specific EIIA component OS=Staphylococcus aureus (strain MRSA252) OX=282458 GN=crr PE=3 SV=1)	ref_gene
1905BS17_00391	872	748	805	769	707	642	427.69	348.38	371.36	378.2	362.7	354	382.4766667	364.9666667	0.998446962	-0.002242302	0.984339427	0.994050486	no	down	-	hypothetical protein	1	448812	449033	+	COG4479(S:Function unknown)	COG4479(Uncharacterized conserved protein YozE, UPF0346 family)	POORLY CHARACTERIZED							PF06855.14(YozE_SAM_like:YozE SAM-like fold)			WP_045181972.1(YozE family protein [Staphylococcus aureus])	sp|Q7A5M8|Y1254_STAAN(UPF0346 protein SA1254 OS=Staphylococcus aureus (strain N315) OX=158879 GN=SA1254 PE=3 SV=1)	ref_gene
1905BS17_00392	795	808	903	998	1013	1031	24.88	22.97	25.85	30.55	32.36	34.59	24.56666667	32.5	1.387165169	0.472139579	7.14E-06	0.000192294	no	up	-	putative CtpA-like serine protease	1	449225	450715	+	COG0793(O:Posttranslational modification, protein turnover, chaperones)	COG0793(C-terminal processing protease CtpA/Prc, contains a PDZ domain)	CELLULAR PROCESSES AND SIGNALING	K03797	prc	carboxyl-terminal processing protease [EC:3.4.21.102]				PF03572.20(Peptidase_S41:Peptidase family S41); PF17820.3(PDZ_6:PDZ domain); PF13180.8(PDZ_2:PDZ domain); PF00595.26(PDZ:PDZ domain); PF01471.20(PG_binding_1:Putative peptidoglycan binding domain)	GO:0016021(cellular_component:integral component of membrane); GO:0005886(cellular_component:plasma membrane); GO:0008236(molecular_function:serine-type peptidase activity)	GO:0003824;GO:0110165	WP_000342123.1(MULTISPECIES: S41 family peptidase [Staphylococcus])	sp|Q6G9E1|CTPAL_STAAS(Probable CtpA-like serine protease OS=Staphylococcus aureus (strain MSSA476) OX=282459 GN=SAS1363 PE=3 SV=1)	ref_gene
1905BS17_00393	321	267	328	256	263	244	35.08	26.8	33.01	27.55	29.55	28.91	31.63	28.67	0.953098021	-0.0693035	0.627947946	0.846113804	no	down	-	hypothetical protein	1	451115	451624	+	COG1670(J:Translation, ribosomal structure and biogenesis); COG1670(O:Posttranslational modification, protein turnover, chaperones)	COG1670(Protein N-acetyltransferase, RimJ/RimL family); COG1670(Protein N-acetyltransferase, RimJ/RimL family)	INFORMATION STORAGE AND PROCESSING;CELLULAR PROCESSES AND SIGNALING							PF00583.27(Acetyltransf_1:Acetyltransferase (GNAT) family); PF13420.9(Acetyltransf_4:Acetyltransferase (GNAT) domain); PF13673.9(Acetyltransf_10:Acetyltransferase (GNAT) domain); PF13508.9(Acetyltransf_7:Acetyltransferase (GNAT) domain)	GO:0016747(molecular_function:transferase activity, transferring acyl groups other than amino-acyl groups); GO:0008080(molecular_function:N-acetyltransferase activity)	GO:0003824	WP_048665370.1(GNAT family N-acetyltransferase [Staphylococcus aureus])		ref_gene
1905BS17_00394	1485	1315	1522	1201	1259	1785	68.35	55.1	64.16	54.14	59.24	88.26	62.53666667	67.21333333	1.125168849	0.170141516	0.309813159	0.608927997	no	up	murG	UDP-N-acetylglucosamine--N-acetylmuramyl-(pentapeptide) pyrophosphoryl-undecaprenol N-acetylglucosamine transferase	1	451636	452706	+	COG0707(M:Cell wall/membrane/envelope biogenesis)	COG0707(UDP-N-acetylglucosamine:LPS N-acetylglucosamine transferase)	CELLULAR PROCESSES AND SIGNALING	K02563	murG	UDP-N-acetylglucosamine--N-acetylmuramyl-(pentapeptide) pyrophosphoryl-undecaprenol N-acetylglucosamine transferase [EC:2.4.1.227]	map04112(Cell cycle - Caulobacter); map00550(Peptidoglycan biosynthesis); map01502(Vancomycin resistance)	Cellular Processes;Metabolism;Human Diseases	Cell growth and death;Glycan biosynthesis and metabolism;Drug resistance: antimicrobial	PF03033.22(Glyco_transf_28:Glycosyltransferase family 28 N-terminal domain); PF04101.18(Glyco_tran_28_C:Glycosyltransferase family 28 C-terminal domain); PF00201.20(UDPGT:UDP-glucoronosyl and UDP-glucosyl transferase); PF13528.8(Glyco_trans_1_3:Glycosyl transferase family 1)	GO:0005975(biological_process:carbohydrate metabolic process); GO:0071555(biological_process:cell wall organization); GO:0008360(biological_process:regulation of cell shape); GO:0007049(biological_process:cell cycle); GO:0009252(biological_process:peptidoglycan biosynthetic process); GO:0005886(cellular_component:plasma membrane); GO:0050511(molecular_function:undecaprenyldiphospho-muramoylpentap…	GO:0065007;GO:0110165;GO:0009987;GO:0003824;GO:0008152	WP_000160908.1(MULTISPECIES: undecaprenyldiphospho-muramoylpentapeptide beta-N-acetylglucosaminyltransferase [Staphylococcus])	sp|Q2FYL5|MURG_STAA8(UDP-N-acetylglucosamine--N-acetylmuramyl-(pentapeptide) pyrophosphoryl-undecaprenol N-acetylglucosamine transferase OS=Staphylococcus aureus (strain NCTC 8325 / PS 47) OX=93061 GN=murG PE=3 SV=1)	ref_gene
1905BS17_00395	305	296	278	238	220	279	28.51	25.36	23.9	21.88	21.11	28.21	25.92333333	23.73333333	0.958229246	-0.061557248	0.696764684	0.881807108	no	down	-	hypothetical protein	1	452723	453337	+	COG0671(I:Lipid transport and metabolism)	COG0671(Membrane-associated phospholipid phosphatase)	METABOLISM	K19302	bcrC	undecaprenyl-diphosphatase [EC:3.6.1.27]	map00550(Peptidoglycan biosynthesis)	Metabolism	Glycan biosynthesis and metabolism	PF01569.23(PAP2:PAP2 superfamily); PF14378.8(PAP2_3:PAP2 superfamily)	GO:0016021(cellular_component:integral component of membrane)	GO:0110165	WP_000084773.1(MULTISPECIES: phosphatase PAP2 family protein [Staphylococcus])	sp|O34349|PGPB_BACSU(Phosphatidylglycerophosphatase B OS=Bacillus subtilis (strain 168) OX=224308 GN=pgpB PE=1 SV=1)	ref_gene
1905BS17_00396	1351	1377	1344	1108	1322	1224	89.62	83.39	81.8	72.11	89.81	87.48	84.93666667	83.13333333	1.025191395	0.035893274	0.748531631	0.912818446	no	up	arlR	Response regulator ArlR	1	454479	455138	+	COG0745(T:Signal transduction mechanisms); COG0745(K:Transcription)	COG0745(DNA-binding response regulator, OmpR family, contains REC and winged-helix (wHTH) domain); COG0745(DNA-binding response regulator, OmpR family, contains REC and winged-helix (wHTH) domain)	CELLULAR PROCESSES AND SIGNALING;INFORMATION STORAGE AND PROCESSING	K18941	arlR	two-component system, OmpR family, response regulator ArlR	map02020(Two-component system)	Environmental Information Processing	Signal transduction	PF00072.26(Response_reg:Response regulator receiver domain); PF00486.30(Trans_reg_C:Transcriptional regulatory protein, C terminal)	GO:0005737(cellular_component:cytoplasm); GO:0032993(cellular_component:protein-DNA complex); GO:0000160(biological_process:phosphorelay signal transduction system); GO:0000156(molecular_function:phosphorelay response regulator activity); GO:0006355(biological_process:regulation of transcription, DNA-templated); GO:0009405(biological_process:pathogenesis); GO:0003677(molecular_function:DNA bindin…	GO:0060089;GO:0065007;GO:0110165;GO:0140110;GO:0009987;GO:0032991;GO:0005488	EYF68057.1(response regulator ArlR, partial [Staphylococcus aureus F19955])	sp|Q2FH23|ARLR_STAA3(Response regulator ArlR OS=Staphylococcus aureus (strain USA300) OX=367830 GN=arlR PE=3 SV=1)	ref_gene
1905BS17_00397	2527	2422	2766	2490	2750	2943	79.98	69.65	80.09	77.09	88.87	99.87	76.57333333	88.61	1.213278268	0.278910474	0.010394697	0.064813238	no	up	arlS	Signal transduction histidine-protein kinase ArlS	1	455135	456490	+	COG5002(T:Signal transduction mechanisms)	COG5002(Sensor histidine kinase WalK)	CELLULAR PROCESSES AND SIGNALING	K18940	arlS	two-component system, OmpR family, sensor histidine kinase ArlS [EC:2.7.13.3]	map02020(Two-component system)	Environmental Information Processing	Signal transduction	PF02518.28(HATPase_c:Histidine kinase-, DNA gyrase B-, and HSP90-like ATPase); PF00512.27(HisKA:His Kinase A (phospho-acceptor) domain); PF18719.3(ArlS_N:ArlS sensor domain); PF13589.8(HATPase_c_3:Histidine kinase-, DNA gyrase B-, and HSP90-like ATPase); PF14501.8(HATPase_c_5:GHKL domain)	GO:0000155(molecular_function:phosphorelay sensor kinase activity); GO:0016021(cellular_component:integral component of membrane); GO:0005524(molecular_function:ATP binding); GO:0005886(cellular_component:plasma membrane)	GO:0005488;GO:0140299;GO:0003824;GO:0110165	WP_000166795.1(MULTISPECIES: sensor histidine kinase ArlS [Staphylococcus])	sp|Q6GGZ4|ARLS_STAAR(Signal transduction histidine-protein kinase ArlS OS=Staphylococcus aureus (strain MRSA252) OX=282458 GN=arlS PE=3 SV=1)	ref_gene
1905BS17_00398	44944	38103	41487	35314	34957	31037	703.54	540.74	593.27	539.99	557.94	519.68	612.5166667	539.2033333	0.930332704	-0.104181352	0.252603466	0.54624615	no	down	odhA	2-oxoglutarate dehydrogenase E1 component	1	456779	459577	+	COG0567(C:Energy production and conversion)	COG0567(2-oxoglutarate dehydrogenase complex, dehydrogenase (E1) component, and related enzymes)	METABOLISM	K00164	sucA	2-oxoglutarate dehydrogenase E1 component [EC:1.2.4.2]	map00020(Citrate cycle (TCA cycle))	Metabolism	Carbohydrate metabolism	PF00676.22(E1_dh:Dehydrogenase E1 component); PF02779.26(Transket_pyr:Transketolase, pyrimidine binding domain); PF16870.7(OxoGdeHyase_C:2-oxoglutarate dehydrogenase C-terminal); PF16078.7(2-oxogl_dehyd_N:2-oxoglutarate dehydrogenase N-terminus)	GO:0045252(cellular_component:oxoglutarate dehydrogenase complex); GO:0005829(cellular_component:cytosol); GO:0030976(molecular_function:thiamine pyrophosphate binding); GO:0006099(biological_process:tricarboxylic acid cycle); GO:0004591(molecular_function:oxoglutarate dehydrogenase (succinyl-transferring) activity); GO:0006096(biological_process:glycolytic process)	GO:0008152;GO:0110165;GO:0009987;GO:0003824;GO:0032991;GO:0005488	WP_000180678.1(MULTISPECIES: 2-oxoglutarate dehydrogenase E1 component [Staphylococcus])	sp|Q2FH25|ODO1_STAA3(2-oxoglutarate dehydrogenase E1 component OS=Staphylococcus aureus (strain USA300) OX=367830 GN=odhA PE=3 SV=1)	ref_gene
1905BS17_00399	18973	14887	17649	14200	14488	18169	683.75	487.74	582.04	500.75	533.31	702.41	584.51	578.8233333	1.04270133	0.060325973	0.653060035	0.859024021	no	up	odhB	Dihydrolipoyllysine-residue succinyltransferase component of 2-oxoglutarate dehydrogenase complex	1	459591	460859	+	COG0508(C:Energy production and conversion)	COG0508(Pyruvate/2-oxoglutarate dehydrogenase complex, dihydrolipoamide acyltransferase (E2) component)	METABOLISM	K00658	sucB	2-oxoglutarate dehydrogenase E2 component (dihydrolipoamide succinyltransferase) [EC:2.3.1.61]	map00020(Citrate cycle (TCA cycle)); map00310(Lysine degradation); map00380(Tryptophan metabolism)	Metabolism;Metabolism;Metabolism	Carbohydrate metabolism;Amino acid metabolism;Amino acid metabolism	PF00198.25(2-oxoacid_dh:2-oxoacid dehydrogenases acyltransferase (catalytic domain)); PF00364.24(Biotin_lipoyl:Biotin-requiring enzyme); PF02817.19(E3_binding:e3 binding domain)	GO:0006099(biological_process:tricarboxylic acid cycle); GO:0033512(biological_process:L-lysine catabolic process to acetyl-CoA via saccharopine); GO:0045252(cellular_component:oxoglutarate dehydrogenase complex); GO:0004149(molecular_function:dihydrolipoyllysine-residue succinyltransferase activity)	GO:0009987;GO:0008152;GO:0032991;GO:0003824	WP_001115452.1(dihydrolipoyllysine-residue succinyltransferase [Staphylococcus aureus])	sp|Q2YY06|ODO2_STAAB(Dihydrolipoyllysine-residue succinyltransferase component of 2-oxoglutarate dehydrogenase complex OS=Staphylococcus aureus (strain bovine RF122 / ET3-1) OX=273036 GN=odhB PE=3 SV=1)	ref_gene
1905BS17_00400	6576	6412	6760	7129	7047	7331	404.43	359.76	381.27	429.96	443.66	485.42	381.82	453.0133333	1.24459174	0.315672576	2.68E-05	0.000601706	no	up	mhqA_1	Putative ring-cleaving dioxygenase MhqA	1	461439	462248	+	COG0346(Q:Secondary metabolites biosynthesis, transport and catabolism)	COG0346(Catechol 2,3-dioxygenase or related enzyme, vicinal oxygen chelate (VOC) family)	METABOLISM							PF00903.27(Glyoxalase:Glyoxalase/Bleomycin resistance protein/Dioxygenase superfamily)			WP_000334509.1(MULTISPECIES: hypothetical protein [Staphylococcus])		ref_gene
1905BS17_00401	123	204	177	204	168	127	119.87	192.69	164.2	201.08	172.41	142.01	158.92	171.8333333	1.124658059	0.169486431	0.514008488	0.781769419	no	up	-	hypothetical protein	1	462277	462480	+										PF20111.1(DUF6501:Family of unknown function (DUF6501))			WP_000902174.1(MULTISPECIES: DUF6501 family protein [Staphylococcus])	sp|O31848|YOZC_BACSU(Uncharacterized protein YozC OS=Bacillus subtilis (strain 168) OX=224308 GN=yozC PE=4 SV=1)	ref_gene
1905BS17_00402	897	687	841	915	935	1104	46.87	32.71	40.27	46.85	49.97	62.03	39.95	52.95	1.396021588	0.481321252	0.000429903	0.005470637	no	up	nirQ	Denitrification regulatory protein NirQ	1	462661	463452	+	COG0714(R:General function prediction only)	COG0714(MoxR-like ATPase)	POORLY CHARACTERIZED	K04748	norQ	nitric oxide reductase NorQ protein				PF07728.16(AAA_5:AAA domain (dynein-related subfamily)); PF07726.13(AAA_3:ATPase family associated with various cellular activities (AAA)); PF20030.1(bpMoxR:MoxR domain in the MoxR-vWA-beta-propeller ternary systems); PF12775.9(AAA_7:P-loop containing dynein motor region); PF00158.28(Sigma54_activat:Sigma-54 interaction domain); PF08406.12(CbbQ_C:CbbQ/NirQ/NorQ C-terminal); PF00004.31(AAA:ATPase …	GO:0005524(molecular_function:ATP binding); GO:0016887(molecular_function:ATPase activity)	GO:0005488;GO:0003824	WP_114647745.1(MoxR family ATPase [Staphylococcus aureus])	sp|Q7A5N7|Y1241_STAAN(Uncharacterized protein SA1241 OS=Staphylococcus aureus (strain N315) OX=158879 GN=SA1241 PE=3 SV=1)	ref_gene
1905BS17_00403	1321	1135	1348	1370	1334	1690	31.88	24.86	29.74	32.32	32.85	43.68	28.82666667	36.28333333	1.322688036	0.403472834	0.002253785	0.019645402	no	up	-	hypothetical protein	1	463466	465352	+	COG4548(P:Inorganic ion transport and metabolism)	COG4548(Nitric oxide reductase activation protein)	METABOLISM							PF11775.10(CobT_C:Cobalamin biosynthesis protein CobT VWA domain); PF00092.30(VWA:von Willebrand factor type A domain); PF13519.8(VWA_2:von Willebrand factor type A domain)			WP_054190701.1(nitric oxide reductase activation protein NorD [Staphylococcus aureus])	sp|O31849|YOJO_BACSU(Uncharacterized protein YojO OS=Bacillus subtilis (strain 168) OX=224308 GN=yojO PE=3 SV=2)	ref_gene
1905BS17_00404	55	44	64	59	83	57	1.95	1.42	2.08	2.05	3.01	2.17	1.816666667	2.41	1.397898778	0.483259899	0.097395646	0.300757756	no	up	brnQ_1	Branched-chain amino acid transport system 2 carrier protein	1	465577	466920	+	COG1114(E:Amino acid transport and metabolism)	COG1114(Branched-chain amino acid permease)	METABOLISM	K03311		branched-chain amino acid:cation transporter, LIVCS family				PF05525.15(Branch_AA_trans:Branched-chain amino acid transport protein)	GO:0015818(biological_process:isoleucine transport); GO:0016021(cellular_component:integral component of membrane); GO:0015658(molecular_function:branched-chain amino acid transmembrane transporter activity); GO:0005304(molecular_function:L-valine transmembrane transporter activity); GO:0015820(biological_process:leucine transport); GO:0015188(molecular_function:L-isoleucine transmembrane transpo…	GO:0005215;GO:0110165;GO:0051179	WP_001039275.1(MULTISPECIES: branched-chain amino acid transport system II carrier protein [Staphylococcus])	sp|Q2FH31|BRNQL_STAA3(Putative branched-chain amino acid carrier protein SAUSA300_1300 OS=Staphylococcus aureus (strain USA300) OX=367830 GN=SAUSA300_1300 PE=3 SV=1)	ref_gene
1905BS17_00405	24372	19497	24519	23700	22911	30399	1019.63	742.13	939.15	970.71	979.54	1365.43	900.3033333	1105.226667	1.290769644	0.368231555	0.009535317	0.061686579	no	up	-	TelA-like protein	1	468130	466994	-	COG3853(V:Defense mechanisms)	COG3853(Uncharacterized conserved protein YaaN involved in tellurite resistance)	CELLULAR PROCESSES AND SIGNALING							PF05816.13(TelA:Toxic anion resistance protein (TelA))			WP_000138424.1(MULTISPECIES: toxic anion resistance protein [Staphylococcus])	sp|Q2FH32|TELL_STAA3(TelA-like protein SAUSA300_1299 OS=Staphylococcus aureus (strain USA300) OX=367830 GN=SAUSA300_1299 PE=3 SV=1)	ref_gene
1905BS17_00406	53	47	61	59	53	44	45.51	38.96	49.75	51.16	47.86	43.19	44.74	47.40333333	1.107591725	0.14742618	0.602943094	0.833183894	no	up	-	hypothetical protein	1	468365	468162	-	COG4915(Q:Secondary metabolites biosynthesis, transport and catabolism); COG4915(R:General function prediction only)	COG4915(5-bromo-4-chloroindolyl phosphatase XpaC); COG4915(5-bromo-4-chloroindolyl phosphatase XpaC)	METABOLISM;POORLY CHARACTERIZED							PF10112.11(Halogen_Hydrol:5-bromo-4-chloroindolyl phosphate hydrolysis protein)			WP_078069598.1(5-bromo-4-chloroindolyl phosphate hydrolysis family protein [Staphylococcus aureus])		ref_gene
1905BS17_00407	486	717	769	807	700	747	76.58	104.42	112.02	125.71	113.85	128.48	97.67333333	122.68	1.301957707	0.380682585	0.041243634	0.178209434	no	up	-	hypothetical protein	1	468784	468368	-	COG4915(Q:Secondary metabolites biosynthesis, transport and catabolism); COG4915(R:General function prediction only)	COG4915(5-bromo-4-chloroindolyl phosphatase XpaC); COG4915(5-bromo-4-chloroindolyl phosphatase XpaC)	METABOLISM;POORLY CHARACTERIZED							PF10112.11(Halogen_Hydrol:5-bromo-4-chloroindolyl phosphate hydrolysis protein)			EHT67852.1(5-bromo-4-chloroindolyl phosphate hydrolysis family protein [Staphylococcus aureus subsp. aureus CIG290])	sp|P37467|XPAC_BACSU(Protein XpaC OS=Bacillus subtilis (strain 168) OX=224308 GN=xpaC PE=4 SV=1)	ref_gene
1905BS17_00408	6119	5658	5889	5488	5426	4730	2439.87	2130.55	2200.89	2188.66	2258.35	2108.38	2257.103333	2185.13	1.011777975	0.01689274	0.851335919	0.951130723	no	up	yccX	Acylphosphatase	1	469078	468809	-	COG1254(C:Energy production and conversion)	COG1254(Acylphosphatase)	METABOLISM	K01512	acyP	acylphosphatase [EC:3.6.1.7]	map00627(Aminobenzoate degradation); map00620(Pyruvate metabolism)	Metabolism;Metabolism	Xenobiotics biodegradation and metabolism;Carbohydrate metabolism	PF00708.20(Acylphosphatase:Acylphosphatase)	GO:0016743(molecular_function:carboxyl- or carbamoyltransferase activity); GO:0003998(molecular_function:acylphosphatase activity); GO:0051604(biological_process:protein maturation); GO:0008270(molecular_function:zinc ion binding)	GO:0003824;GO:0008152;GO:0005488	WP_111125568.1(acylphosphatase [Staphylococcus aureus])	sp|A7X283|ACYP_STAA1(Acylphosphatase OS=Staphylococcus aureus (strain Mu3 / ATCC 700698) OX=418127 GN=acyP PE=3 SV=1)	ref_gene
1905BS17_00409	63	99	107	101	91	52	17.67	25.99	27.97	28.21	26.54	16.15	23.87666667	23.63333333	1.031607044	0.044893529	0.890096897	0.966462454	no	up	-	hypothetical protein	1	469237	469545	+	COG4699(S:Function unknown)	COG4699(Uncharacterized conserved protein, DUF1033 domain)	POORLY CHARACTERIZED							PF06279.13(DUF1033:Protein of unknown function (DUF1033))			WP_000269923.1(MULTISPECIES: regulatory protein MsaA [Staphylococcus])		ref_gene
1905BS17_00410	919	765	705	947	861	597	268.12	209.15	191.82	275.27	261.32	193.09	223.03	243.2266667	1.149582717	0.201110278	0.271578252	0.568179973	no	up	cspA_1	Cold shock protein CspA	1	469716	469916	+	COG1278(K:Transcription)	COG1278(Cold shock protein, CspA family)	INFORMATION STORAGE AND PROCESSING	K03704	cspA	cold shock protein				PF00313.24(CSD:'Cold-shock' DNA-binding domain); PF08206.13(OB_RNB:Ribonuclease B OB domain)	GO:0005737(cellular_component:cytoplasm); GO:0003676(molecular_function:nucleic acid binding); GO:0005829(cellular_component:cytosol); GO:0004386(molecular_function:helicase activity); GO:0003723(molecular_function:RNA binding); GO:0001072(molecular_function:transcription antitermination factor activity, RNA binding); GO:0003677(molecular_function:DNA binding); GO:0060567(biological_process:negat…	GO:0005488;GO:0140657;GO:0065007;GO:0110165;GO:0140110;GO:0003824	WP_000809131.1(MULTISPECIES: cold shock protein CspA [Bacteria])	sp|Q2FH36|CSPA_STAA3(Cold shock protein CspA OS=Staphylococcus aureus (strain USA300) OX=367830 GN=cspA PE=3 SV=1)	ref_gene
1905BS17_00411	0	0	0	0	0	1	0	0	0	0	0	0.15	0	0.05	2.225393892	1.154060714	0.777310805	1	no	up	-	hypothetical protein	1	470113	470514	+											GO:0016021(cellular_component:integral component of membrane)	GO:0110165	WP_208141608.1(Msa family membrane protein [Staphylococcus aureus])	sp|Q2YY17|MSA_STAAB(Protein msa OS=Staphylococcus aureus (strain bovine RF122 / ET3-1) OX=273036 GN=msa PE=3 SV=1)	ref_gene
1905BS17_00412	622	536	677	562	610	721	53.88	42.51	53.9	47.85	54.21	67.49	50.09666667	56.51666667	1.181559386	0.240692142	0.100677262	0.304795477	no	up	paiB	Protease synthase and sporulation protein PAI 2	1	470648	471265	+	COG2808(T:Signal transduction mechanisms)	COG2808(Predicted FMN-binding regulatory protein PaiB)	CELLULAR PROCESSES AND SIGNALING	K07734	paiB	transcriptional regulator				PF04299.14(FMN_bind_2:Putative FMN-binding domain)			WP_000558407.1(FMN-binding negative transcriptional regulator [Staphylococcus aureus])	sp|P21341|PAIB_BACSU(Protease synthase and sporulation protein PAI 2 OS=Bacillus subtilis (strain 168) OX=224308 GN=paiB PE=1 SV=3)	ref_gene
1905BS17_00413	2234	2209	2102	2186	2155	1997	83.42	75	71.83	79.88	82.2	80.01	76.75	80.69666667	1.105718957	0.144984739	0.109188642	0.321860027	no	up	lysA	Diaminopimelate decarboxylase	1	472624	471359	-	COG0019(E:Amino acid transport and metabolism)	COG0019(Diaminopimelate decarboxylase)	METABOLISM	K01586	lysA	diaminopimelate decarboxylase [EC:4.1.1.20]	map00300(Lysine biosynthesis)	Metabolism	Amino acid metabolism	PF02784.18(Orn_Arg_deC_N:Pyridoxal-dependent decarboxylase, pyridoxal binding domain); PF00278.24(Orn_DAP_Arg_deC:Pyridoxal-dependent decarboxylase, C-terminal sheet domain); PF01168.22(Ala_racemase_N:Alanine racemase, N-terminal domain)	GO:0008836(molecular_function:diaminopimelate decarboxylase activity); GO:0009089(biological_process:lysine biosynthetic process via diaminopimelate); GO:0030170(molecular_function:pyridoxal phosphate binding)	GO:0005488;GO:0009987;GO:0003824;GO:0008152	WP_000216951.1(MULTISPECIES: diaminopimelate decarboxylase [Staphylococcus])	sp|Q5HG20|DCDA_STAAC(Diaminopimelate decarboxylase OS=Staphylococcus aureus (strain COL) OX=93062 GN=lysA PE=3 SV=1)	ref_gene
1905BS17_00414	146	108	123	120	115	134	6.67	4.49	5.14	5.37	5.37	6.57	5.433333333	5.77	1.120883264	0.164636034	0.413225546	0.706613799	no	up	alr1_1	Alanine racemase 1	1	473699	472614	-	COG0787(M:Cell wall/membrane/envelope biogenesis)	COG0787(Alanine racemase)	CELLULAR PROCESSES AND SIGNALING	K01775	alr	alanine racemase [EC:5.1.1.1]	map01502(Vancomycin resistance)	Human Diseases	Drug resistance: antimicrobial	PF01168.22(Ala_racemase_N:Alanine racemase, N-terminal domain); PF00842.23(Ala_racemase_C:Alanine racemase, C-terminal domain)	GO:0030632(biological_process:D-alanine biosynthetic process); GO:0008784(molecular_function:alanine racemase activity); GO:0030170(molecular_function:pyridoxal phosphate binding)	GO:0005488;GO:0009987;GO:0008152;GO:0003824	WP_000127590.1(MULTISPECIES: alanine racemase [Staphylococcus])	sp|P63482|ALR2_STAAM(Alanine racemase 2 OS=Staphylococcus aureus (strain Mu50 / ATCC 700699) OX=158878 GN=alr2 PE=3 SV=1)	ref_gene
1905BS17_00415	67	58	55	62	47	43	2.84	2.24	2.13	2.57	2.04	1.96	2.403333333	2.19	0.964454779	-0.0522145	0.854116315	0.953082341	no	down	yxeP_1	putative hydrolase YxeP	1	474855	473704	-	COG1473(R:General function prediction only)	COG1473(Metal-dependent amidase/aminoacylase/carboxypeptidase)	POORLY CHARACTERIZED							PF01546.30(Peptidase_M20:Peptidase family M20/M25/M40); PF07687.16(M20_dimer:Peptidase dimerisation domain)	GO:0016787(molecular_function:hydrolase activity)	GO:0003824	WP_064271334.1(amidohydrolase [Staphylococcus aureus])	sp|Q8NWS3|Y1286_STAAW(Uncharacterized hydrolase MW1286 OS=Staphylococcus aureus (strain MW2) OX=196620 GN=MW1286 PE=3 SV=1)	ref_gene
1905BS17_00416	210	194	174	222	218	149	15.87	13.4	12.07	16.47	16.88	12.14	13.78	15.16333333	1.163081865	0.217952646	0.280597278	0.576631141	no	up	dapH_1	2%2C3%2C4%2C5-tetrahydropyridine-2%2C6-dicarboxylate N-acetyltransferase	1	475717	474998	-	COG2171(E:Amino acid transport and metabolism)	COG2171(Tetrahydrodipicolinate N-succinyltransferase)	METABOLISM	K05822	dapH	tetrahydrodipicolinate N-acetyltransferase [EC:2.3.1.89]	map00300(Lysine biosynthesis)	Metabolism	Amino acid metabolism	PF08503.12(DapH_N:Tetrahydrodipicolinate succinyltransferase N-terminal); PF00132.26(Hexapep:Bacterial transferase hexapeptide (six repeats)); PF14602.8(Hexapep_2:Hexapeptide repeat of succinyl-transferase)	GO:0009089(biological_process:lysine biosynthetic process via diaminopimelate); GO:0047200(molecular_function:tetrahydrodipicolinate N-acetyltransferase activity); GO:0019877(biological_process:diaminopimelate biosynthetic process)	GO:0009987;GO:0003824;GO:0008152	WP_216765972.1(2,3,4,5-tetrahydropyridine-2,6-dicarboxylate N-acetyltransferase [Staphylococcus aureus])	sp|Q2YXZ7|DAPH_STAAB(2,3,4,5-tetrahydropyridine-2,6-dicarboxylate N-acetyltransferase OS=Staphylococcus aureus (strain bovine RF122 / ET3-1) OX=273036 GN=dapH PE=3 SV=1)	ref_gene
1905BS17_00417	205	178	160	179	182	128	15.63	12.41	11.2	13.4	14.22	10.53	13.08	12.71666667	1.028561103	0.040627502	0.841583403	0.947281409	no	up	dapB	4-hydroxy-tetrahydrodipicolinate reductase	1	476466	475744	-	COG0289(E:Amino acid transport and metabolism)	COG0289(4-hydroxy-tetrahydrodipicolinate reductase)	METABOLISM	K00215	dapB	4-hydroxy-tetrahydrodipicolinate reductase [EC:1.17.1.8]	map00300(Lysine biosynthesis); map00261(Monobactam biosynthesis)	Metabolism;Metabolism	Amino acid metabolism;Biosynthesis of other secondary metabolites	PF05173.16(DapB_C:Dihydrodipicolinate reductase, C-terminus); PF01113.22(DapB_N:Dihydrodipicolinate reductase, N-terminus)	GO:0005737(cellular_component:cytoplasm); GO:0050661(molecular_function:NADP binding); GO:0016726(molecular_function:oxidoreductase activity, acting on CH or CH2 groups, NAD or NADP as acceptor); GO:0051287(molecular_function:NAD binding); GO:0019877(biological_process:diaminopimelate biosynthetic process); GO:0009089(biological_process:lysine biosynthetic process via diaminopimelate); GO:0008839…	GO:0005488;GO:0110165;GO:0009987;GO:0003824;GO:0008152	WP_000698238.1(4-hydroxy-tetrahydrodipicolinate reductase [Staphylococcus aureus])	sp|Q2YXX3|DAPB_STAAB(4-hydroxy-tetrahydrodipicolinate reductase OS=Staphylococcus aureus (strain bovine RF122 / ET3-1) OX=273036 GN=dapB PE=3 SV=1)	ref_gene
1905BS17_00418	654	491	515	518	513	643	38.18	26.14	27.56	29.65	30.65	40.39	30.62666667	33.56333333	1.155455959	0.208462271	0.188117516	0.449137735	no	up	dapA	4-hydroxy-tetrahydrodipicolinate synthase	1	477350	476463	-	COG0329(E:Amino acid transport and metabolism); COG0329(M:Cell wall/membrane/envelope biogenesis)	COG0329(4-hydroxy-tetrahydrodipicolinate synthase/N-acetylneuraminate lyase); COG0329(4-hydroxy-tetrahydrodipicolinate synthase/N-acetylneuraminate lyase)	METABOLISM;CELLULAR PROCESSES AND SIGNALING	K01714	dapA	4-hydroxy-tetrahydrodipicolinate synthase [EC:4.3.3.7]	map00300(Lysine biosynthesis); map00261(Monobactam biosynthesis)	Metabolism;Metabolism	Amino acid metabolism;Biosynthesis of other secondary metabolites	PF00701.24(DHDPS:Dihydrodipicolinate synthetase family)	GO:0005737(cellular_component:cytoplasm); GO:0008840(molecular_function:4-hydroxy-tetrahydrodipicolinate synthase); GO:0009089(biological_process:lysine biosynthetic process via diaminopimelate); GO:0019877(biological_process:diaminopimelate biosynthetic process)	GO:0110165;GO:0009987;GO:0003824;GO:0008152	WP_000149266.1(MULTISPECIES: 4-hydroxy-tetrahydrodipicolinate synthase [Staphylococcus])	sp|Q2YXX4|DAPA_STAAB(4-hydroxy-tetrahydrodipicolinate synthase OS=Staphylococcus aureus (strain bovine RF122 / ET3-1) OX=273036 GN=dapA PE=3 SV=1)	ref_gene
1905BS17_00419	300	193	239	222	224	188	15.33	8.98	11.19	11.11	11.7	10.33	11.83333333	11.04666667	0.99257083	-0.010758038	0.954784997	0.984367055	no	down	asd	Aspartate-semialdehyde dehydrogenase	1	478341	477352	-	COG0136(E:Amino acid transport and metabolism)	COG0136(Aspartate-semialdehyde dehydrogenase)	METABOLISM	K00133	asd	aspartate-semialdehyde dehydrogenase [EC:1.2.1.11]	map00270(Cysteine and methionine metabolism); map00300(Lysine biosynthesis); map00260(Glycine, serine and threonine metabolism); map00261(Monobactam biosynthesis)	Metabolism;Metabolism;Metabolism;Metabolism	Amino acid metabolism;Amino acid metabolism;Amino acid metabolism;Biosynthesis of other secondary metabolites	PF02774.20(Semialdhyde_dhC:Semialdehyde dehydrogenase, dimerisation domain); PF01118.26(Semialdhyde_dh:Semialdehyde dehydrogenase, NAD binding domain); PF02800.22(Gp_dh_C:Glyceraldehyde 3-phosphate dehydrogenase, C-terminal domain)	GO:0050661(molecular_function:NADP binding); GO:0051287(molecular_function:NAD binding); GO:0071266(biological_process:'de novo' L-methionine biosynthetic process); GO:0019877(biological_process:diaminopimelate biosynthetic process); GO:0009089(biological_process:lysine biosynthetic process via diaminopimelate); GO:0009088(biological_process:threonine biosynthetic process); GO:0009097(biological_…	GO:0005488;GO:0009987;GO:0003824;GO:0008152	WP_057504503.1(aspartate-semialdehyde dehydrogenase [Staphylococcus aureus])	sp|O67716|DHAS_AQUAE(Aspartate-semialdehyde dehydrogenase OS=Aquifex aeolicus (strain VF5) OX=224324 GN=asd PE=3 SV=1)	ref_gene
1905BS17_00420	215	132	174	227	219	265	8.12	4.53	6.01	8.39	8.45	10.73	6.22	9.19	1.565877511	0.646971364	0.001370982	0.013341156	no	up	lysC	Aspartokinase	1	479610	478405	-	COG0527(E:Amino acid transport and metabolism)	COG0527(Aspartate kinase)	METABOLISM	K00928	lysC	aspartate kinase [EC:2.7.2.4]	map00270(Cysteine and methionine metabolism); map00300(Lysine biosynthesis); map00260(Glycine, serine and threonine metabolism); map00261(Monobactam biosynthesis)	Metabolism;Metabolism;Metabolism;Metabolism	Amino acid metabolism;Amino acid metabolism;Amino acid metabolism;Biosynthesis of other secondary metabolites	PF00696.30(AA_kinase:Amino acid kinase family); PF13840.8(ACT_7:ACT domain)	GO:0005737(cellular_component:cytoplasm); GO:0009089(biological_process:lysine biosynthetic process via diaminopimelate); GO:0004072(molecular_function:aspartate kinase activity); GO:0005524(molecular_function:ATP binding); GO:0009088(biological_process:threonine biosynthetic process)	GO:0110165;GO:0005488;GO:0009987;GO:0003824;GO:0008152	WP_000258709.1(MULTISPECIES: aspartate kinase [Staphylococcus])	sp|P08495|AK2_BACSU(Aspartokinase 2 OS=Bacillus subtilis (strain 168) OX=224308 GN=lysC PE=1 SV=2)	ref_gene
1905BS17_00421	728	648	735	684	692	715	18.27	14.76	16.87	16.78	17.72	19.22	16.63333333	17.90666667	1.132988443	0.180133145	0.084830669	0.278677773	no	up	ybiT	putative ABC transporter ATP-binding protein YbiT	1	482071	480470	-	COG0488(R:General function prediction only)	COG0488(ATPase components of ABC transporters with duplicated ATPase domains)	POORLY CHARACTERIZED							PF00005.29(ABC_tran:ABC transporter); PF12848.9(ABC_tran_Xtn:ABC transporter); PF13304.8(AAA_21:AAA domain, putative AbiEii toxin, Type IV TA system); PF02463.21(SMC_N:RecF/RecN/SMC N terminal domain); PF03193.18(RsgA_GTPase:RsgA GTPase); PF13555.8(AAA_29:P-loop containing region of AAA domain)	GO:0005524(molecular_function:ATP binding)	GO:0005488	WP_108926570.1(ATP-binding cassette domain-containing protein [Staphylococcus aureus])	sp|O31716|YKPA_BACSU(Uncharacterized ABC transporter ATP-binding protein YkpA OS=Bacillus subtilis (strain 168) OX=224308 GN=ykpA PE=3 SV=1)	ref_gene
1905BS17_00422	1859	1764	1775	1568	1628	1368	104.68	90.55	91.62	86.54	93.8	82.87	95.61666667	87.73666667	0.965809775	-0.05018903	0.6221973	0.842289403	no	down	cvfB	Conserved virulence factor B	1	482218	483120	+	COG2996(R:General function prediction only)	COG2996(Predicted RNA-binding protein YitL, contains S1 domains, virulence factor B family)	POORLY CHARACTERIZED	K00243		uncharacterized protein				PF17783.3(CvfB_WH:CvfB-like winged helix domain); PF13509.8(S1_2:S1 domain)	GO:0009405(biological_process:pathogenesis)		WP_106708885.1(RNA-binding virulence regulatory protein CvfB [Staphylococcus aureus])	sp|Q2YXX8|CVFB_STAAB(Conserved virulence factor B OS=Staphylococcus aureus (strain bovine RF122 / ET3-1) OX=273036 GN=cvfB PE=3 SV=1)	ref_gene
1905BS17_00423	14	9	16	8	13	17	0.72	0.42	0.75	0.4	0.68	0.94	0.63	0.673333333	1.119178315	0.162439915	0.778307506	1	no	up	pstS	Phosphate-binding protein PstS	1	483432	484415	+	COG0226(P:Inorganic ion transport and metabolism)	COG0226(ABC-type phosphate transport system, periplasmic component)	METABOLISM	K02040	pstS	phosphate transport system substrate-binding protein	map05152(Tuberculosis); map02010(ABC transporters); map02020(Two-component system)	Human Diseases;Environmental Information Processing;Environmental Information Processing	Infectious disease: bacterial;Membrane transport;Signal transduction	PF12849.9(PBP_like_2:PBP superfamily domain); PF12727.9(PBP_like:PBP superfamily domain)	GO:0006817(biological_process:phosphate ion transport); GO:0042301(molecular_function:phosphate ion binding); GO:0005886(cellular_component:plasma membrane)	GO:0110165;GO:0005488;GO:0051179	WP_000759237.1(MULTISPECIES: phosphate ABC transporter substrate-binding protein PstS [Staphylococcus])	sp|Q2FH48|PSTS_STAA3(Phosphate-binding protein PstS OS=Staphylococcus aureus (strain USA300) OX=367830 GN=pstS PE=3 SV=1)	ref_gene
1905BS17_00424	8	3	3	6	6	3	0.44	0.15	0.15	0.33	0.34	0.18	0.246666667	0.283333333	1.229396564	0.297950358	0.743938604	1	no	up	-	hypothetical protein	1	484606	485532	+	COG0573(P:Inorganic ion transport and metabolism)	COG0573(ABC-type phosphate transport system, permease component)	METABOLISM	K02037	pstC	phosphate transport system permease protein	map02010(ABC transporters)	Environmental Information Processing	Membrane transport	PF00528.24(BPD_transp_1:Binding-protein-dependent transport system inner membrane component)	GO:0006817(biological_process:phosphate ion transport); GO:0015675(biological_process:nickel cation transport); GO:0005315(molecular_function:inorganic phosphate transmembrane transporter activity); GO:0016021(cellular_component:integral component of membrane); GO:0005886(cellular_component:plasma membrane)	GO:0005215;GO:0110165;GO:0051179	WP_000204625.1(MULTISPECIES: phosphate ABC transporter permease subunit PstC [Staphylococcus])	sp|P46339|YQGH_BACSU(Probable ABC transporter permease protein YqgH OS=Bacillus subtilis (strain 168) OX=224308 GN=yqgH PE=3 SV=2)	ref_gene
[truncated: 2,402 more rows]
